# Supplementary material for: Distribution of Core Root Microbiota of Tibetan Hulless Barley along an Altitudinal and Geographical Gradient in the Tibetan Plateau
Source: Microorganisms. 2022 Aug 29;10(9):1737. doi: 10.3390/microorganisms10091737 (PMC9504843; doi:10.3390/microorganisms10091737)
Supplement: Supplementary file 1 [file microorganisms-10-01737-s001.zip]

Archive with 7 entries (7 files):
- Figure S1.jpg
- Figure S2.jpg
- Figure S3.jpg
- Figure S4.jpg
- Figure S5.jpg
- Figure S6.jpg
- microorganisms-1846073-supplementary.xlsx
