# Supplementary material for: Distribution of Core Root Microbiota of Tibetan Hulless Barley along an Altitudinal and Geographical Gradient in the Tibetan Plateau
Source: Microorganisms. 2022 Aug 29;10(9):1737. doi: 10.3390/microorganisms10091737 (PMC9504843; doi:10.3390/microorganisms10091737)
Supplement: Supplementary file 1 [file microorganisms-10-01737-s001.zip › microorganisms-1846073-supplementary.xlsx]

## Sheet: Table S1
ASVID	Kingdom	Phylum	Class	Order	Family	Genus	Species	All	bayi	Bomi	Gongga	Kanuo	Linzhou	Pulan
ASV_11	Bacteria	Firmicutes	Bacilli	Bacillales	Bacillaceae	Bacillus	Unassigned	1.14722	0.389226	2.18159	0.279632	1.51074	0.32347	1.38587
ASV_16	Bacteria	Acidobacteriota	Blastocatellia	Blastocatellales	Blastocatellaceae	Blastocatellaceae_uncultured	Unassigned	0.822357	0.124871	0.610076	1.06008	0.629338	1.64159	0.638305
ASV_21	Bacteria	Proteobacteria	Alphaproteobacteria	Sphingomonadales	Sphingomonadaceae	Sphingomonadaceae_uncultured	Unassigned	0.537013	0.041181	0.345721	0.0325462	1.24572	0.238119	0.818638
ASV_23	Bacteria	Actinobacteriota	Actinobacteria	Micrococcales	Micrococcaceae	Pseudarthrobacter	Unassigned	0.449005	0.623028	0.64694	0.0677493	0.444024	0.33609	0.472585
ASV_27	Bacteria	Proteobacteria	Alphaproteobacteria	Sphingomonadales	Sphingomonadaceae	Sphingomonas	Unassigned	0.422437	0.0677493	0.151772	0.0870114	0.44967	0.188967	1.2444
ASV_29	Bacteria	Acidobacteriota	Blastocatellia	Pyrinomonadales	Pyrinomonadaceae	RB41	Unassigned	0.372754	0.031882	0.426422	1.00163	0.3424	0.379263	0.198931
ASV_38	Bacteria	Firmicutes	Bacilli	Bacillales	Bacillaceae	Bacillus	Unassigned	0.331706	0.0863472	0.450334	0.116237	0.572216	0.27465	0.260038
ASV_31	Bacteria	Nitrospirota	Nitrospiria	Nitrospirales	Nitrospiraceae	Nitrospira	Unassigned	0.318953	0.0770482	0.35037	0.21454	0.123211	0.322806	0.652585
ASV_57	Bacteria	Proteobacteria	Alphaproteobacteria	Sphingomonadales	Sphingomonadaceae	Sphingomonas	Unassigned	0.287669	0.522068	0.352363	0.0916609	0.131513	0.170038	0.477566
ASV_9885	Bacteria	Proteobacteria	Gammaproteobacteria	Burkholderiales	Comamonadaceae	Acidovorax	Unassigned	0.282222	0.656239	0.267676	0.209226	0.167381	0.260702	0.282621
ASV_50	Bacteria	Firmicutes	Bacilli	Bacillales	Bacillaceae	Bacillus	Unassigned	0.233005	0.0391883	0.540998	0.102288	0.428083	0.076384	0.0488194
ASV_80	Bacteria	Acidobacteriota	Blastocatellia	Pyrinomonadales	Pyrinomonadaceae	RB41	Unassigned	0.208495	0.265019	0.199595	0.176015	0.429411	0.174355	0.0185978
ASV_62	Bacteria	Proteobacteria	Alphaproteobacteria	Sphingomonadales	Sphingomonadaceae	Sphingomonas	Unassigned	0.20637	0.0418452	0.0514762	0.203248	0.148451	0.15775	0.551626
ASV_59	Bacteria	Firmicutes	Clostridia	Peptostreptococcales-Tissierellales	Peptostreptococcaceae	Romboutsia	Unassigned	0.199462	0.247086	0.0491515	0.0956461	0.232473	0.0830261	0.461293
ASV_79	Bacteria	Actinobacteriota	Actinobacteria	Micrococcales	Micrococcaceae	Pseudarthrobacter	Unassigned	0.188702	0.229816	0.22251	0.0650925	0.223506	0.123875	0.226163
ASV_64	Bacteria	Acidobacteriota	Blastocatellia	Blastocatellales	Blastocatellaceae	Blastocatellaceae_uncultured	Unassigned	0.181462	0.044502	0.050812	0.124871	0.158746	0.245757	0.367308
ASV_66	Bacteria	Proteobacteria	Alphaproteobacteria	Rhizobiales	Xanthobacteraceae	Bradyrhizobium	Unassigned	0.185713	0.460297	0.297898	0.133506	0.0684135	0.18465	0.0807014
ASV_72	Bacteria	Proteobacteria	Alphaproteobacteria	Sphingomonadales	Sphingomonadaceae	Sphingomonas	Unassigned	0.175086	0.0451662	0.0504799	0.140148	0.125536	0.211218	0.395537
ASV_67	Bacteria	Proteobacteria	Gammaproteobacteria	Gammaproteobacteria_Incertae_Sedis	Unassigned	Acidibacter	Unassigned	0.164192	0.0577862	0.10262	0.175351	0.0807014	0.063432	0.45764
ASV_93	Bacteria	Acidobacteriota	Blastocatellia	Pyrinomonadales	Pyrinomonadaceae	RB41	Unassigned	0.158215	0.0212547	0.125203	0.291588	0.0909966	0.405832	0.01262
ASV_81	Bacteria	Acidobacteriota	Blastocatellia	Pyrinomonadales	Pyrinomonadaceae	RB41	Unassigned	0.160207	0.0166052	0.299558	0.156089	0.095314	0.23513	0.0846867
ASV_1862	Bacteria	Proteobacteria	Gammaproteobacteria	Burkholderiales	Comamonadaceae	Ramlibacter	Unassigned	0.163728	0.264355	0.181993	0.289595	0.0790409	0.176348	0.104281
ASV_88	Bacteria	Acidobacteriota	Blastocatellia	Blastocatellales	Blastocatellaceae	Stenotrophobacter	Unassigned	0.142606	0.156753	0.11524	0.0484873	0.154429	0.32513	0.0156089
ASV_97	Bacteria	Proteobacteria	Alphaproteobacteria	Sphingomonadales	Sphingomonadaceae	Sphingomonas	Unassigned	0.134502	0.0172694	0.152436	0.0916609	0.0976387	0.210886	0.157085
ASV_126	Bacteria	Firmicutes	Bacilli	Bacillales	Planococcaceae	Lysinibacillus	Unassigned	0.11969	0.0365315	0.295573	0.0491515	0.135831	0.0660888	0.0581183
ASV_2322	Bacteria	Proteobacteria	Gammaproteobacteria	Burkholderiales	Comamonadaceae	Acidovorax	Acidovorax_avenae	0.116037	0.210554	0.120554	0.154761	0.0435057	0.115572	0.117897
ASV_144	Bacteria	Proteobacteria	Alphaproteobacteria	Sphingomonadales	Sphingomonadaceae	Sphingomonas	Unassigned	0.109927	0.0491515	0.0421773	0.0219189	0.057122	0.0342068	0.380592
ASV_125	Bacteria	Gemmatimonadota	Gemmatimonadetes	Gemmatimonadales	Gemmatimonadaceae	Gemmatimonadaceae_uncultured	Unassigned	0.109262	0.0896682	0.134502	0.0425094	0.0524725	0.0650925	0.228156
ASV_440	Bacteria	Proteobacteria	Alphaproteobacteria	Sphingomonadales	Sphingomonadaceae	Sphingomonas	Unassigned	0.106406	0.0312178	0.0976387	0.0205905	0.253396	0.0524725	0.10262
ASV_128	Bacteria	Proteobacteria	Alphaproteobacteria	Azospirillales	Azospirillaceae	Skermanella	Unassigned	0.097041	0.0245757	0.0421773	0.112251	0.19727	0.147787	0.0295573
ASV_145	Bacteria	Proteobacteria	Alphaproteobacteria	Azospirillales	Azospirillaceae	Skermanella	Unassigned	0.09	0.00531367	0.0292252	0.311514	0.128857	0.100296	0.0332105
ASV_153	Bacteria	Proteobacteria	Alphaproteobacteria	Rhizobiales	Rhizobiales_Incertae_Sedis	Nordella	Unassigned	0.088672	0.0152768	0.104281	0.0225831	0.101292	0.0282289	0.190628
ASV_161	Bacteria	Gemmatimonadota	Gemmatimonadetes	Gemmatimonadales	Gemmatimonadaceae	Gemmatimonadaceae_uncultured	Unassigned	0.088738	0.132842	0.127196	0.0358673	0.0278968	0.0288931	0.175351
ASV_156	Bacteria	Proteobacteria	Alphaproteobacteria	Rhizobiales	Rhizobiales_Incertae_Sedis	Rhizobiales_Incertae_Sedis_uncultured	Unassigned	0.08648	0.089004	0.128192	0.193949	0.0262363	0.0584504	0.0780446
ASV_181	Bacteria	Acidobacteriota	Acidobacteriae	Bryobacterales	Bryobacteraceae	Bryobacter	Unassigned	0.080436	0.0199263	0.0494836	0.060443	0.182658	0.10262	0.0272326
ASV_1446	Bacteria	Acidobacteriota	Blastocatellia	Blastocatellales	Blastocatellaceae	Blastocatellaceae_uncultured	Unassigned	0.074591	0.0139484	0.047823	0.085683	0.0757198	0.153764	0.0458304
ASV_185	Bacteria	Proteobacteria	Alphaproteobacteria	Rhizobiales	Rhizobiales_Incertae_Sedis	Rhizobiales_Incertae_Sedis_uncultured	Unassigned	0.073395	0.0557936	0.106273	0.0385241	0.0621036	0.0375278	0.113912
ASV_7219	Bacteria	Proteobacteria	Gammaproteobacteria	Burkholderiales	Comamonadaceae	Acidovorax	Unassigned	0.072997	0.0989672	0.0660888	0.117565	0.0315499	0.0707383	0.0883398
ASV_218	Bacteria	Nitrospirota	Nitrospiria	Nitrospirales	Nitrospiraceae	Nitrospira	Unassigned	0.068812	0.00597788	0.186643	0.0332105	0.0787088	0.0428415	0.0162731
ASV_171	Bacteria	Proteobacteria	Gammaproteobacteria	Gammaproteobacteria_Incertae_Sedis	Unassigned	Acidibacter	Unassigned	0.068281	0.0816977	0.0531367	0.0670851	0.0288931	0.0209226	0.16406
ASV_212	Bacteria	Proteobacteria	Alphaproteobacteria	Dongiales	Dongiaceae	Dongia	Unassigned	0.065225	0.0185979	0.19096	0.0797051	0.0391883	0.038192	0.00863472
ASV_226	Bacteria	Proteobacteria	Alphaproteobacteria	Rhizobiales	Xanthobacteraceae	Xanthobacteraceae_uncultured	Unassigned	0.06403	0.044502	0.0830261	0.0418452	0.0494836	0.0451662	0.0992993
ASV_204	Bacteria	Bacteroidota	Bacteroidia	Sphingobacteriales	Sphingobacteriaceae	Pedobacter	Unassigned	0.060842	0.0345389	0.0385241	0.0903324	0.0621036	0.0714025	0.0697419
ASV_230	Bacteria	Bacteroidota	Bacteroidia	Chitinophagales	Chitinophagaceae	Flavitalea	Unassigned	0.057122	0.0185978	0.0461625	0.0405167	0.0272326	0.101292	0.0813656
ASV_297	Bacteria	Proteobacteria	Alphaproteobacteria	Rhizobiales	Rhizobiaceae	Allorhizobium-Neorhizobium-Pararhizobium-Rhizobium	Unassigned	0.048022	0.0677493	0.0471589	0.0272326	0.0677493	0.0332105	0.044502
ASV_473	Bacteria	Actinobacteriota	Actinobacteria	Micromonosporales	Micromonosporaceae	Dactylosporangium	Unassigned	0.039122	0.0710704	0.0518083	0.0498157	0.0205905	0.0531367	0.00963103
ASV_376	Bacteria	Proteobacteria	Alphaproteobacteria	Reyranellales	Reyranellaceae	Reyranella	Unassigned	0.038126	0.0225831	0.044502	0.0172694	0.031882	0.0176015	0.0767161
ASV_686	Bacteria	Proteobacteria	Alphaproteobacteria	Rhizobiales	Devosiaceae	Devosia	Unassigned	0.038126	0.0823619	0.0328784	0.0199263	0.0358673	0.0235794	0.0471589
ASV_448	Bacteria	Actinobacteriota	Acidimicrobiia	Microtrichales	Microtrichales_uncultured	Unassigned	Unassigned	0.035801	0.0239115	0.0305536	0.0205905	0.0192621	0.0325462	0.0743914
ASV_475	Bacteria	Proteobacteria	Alphaproteobacteria	Caulobacterales	Caulobacteraceae	Phenylobacterium	Unassigned	0.035668	0.047823	0.0282289	0.0265684	0.025572	0.0564578	0.0308857
ASV_454	Bacteria	Proteobacteria	Gammaproteobacteria	Burkholderiales	Comamonadaceae	Rhizobacter	Unassigned	0.03507	0.0438378	0.0202584	0.0332105	0.0242436	0.0262363	0.0660888
ASV_630	Bacteria	Actinobacteriota	Actinobacteria	Micromonosporales	Micromonosporaceae	Actinoplanes	Unassigned	0.034472	0.0132842	0.0435057	0.0312178	0.0637641	0.0308857	0.0119558
ASV_431	Bacteria	Proteobacteria	Alphaproteobacteria	Rhizobiales	Hyphomicrobiaceae	Hyphomicrobium	Unassigned	0.03414	0.0152768	0.0275647	0.0239115	0.0328784	0.0212547	0.0694098
ASV_224	Bacteria	Actinobacteriota	Actinobacteria	Micrococcales	Microbacteriaceae	Curtobacterium	Unassigned	0.033742	0.0391883	0.0129521	0.0205905	0.0621036	0.0371957	0.0265684
ASV_578	Bacteria	Chloroflexi	KD4-96	Unassigned	Unassigned	Unassigned	Unassigned	0.031218	0.0232473	0.0358673	0.0232473	0.0212547	0.0302215	0.0454983
ASV_519	Bacteria	Proteobacteria	Alphaproteobacteria	Rhizobiales	KF-JG30-B3	Unassigned	Unassigned	0.031948	0.00996314	0.0282289	0.0272326	0.0259042	0.0212547	0.0657567
ASV_2570	Bacteria	Proteobacteria	Alphaproteobacteria	Sphingomonadales	Sphingomonadaceae	Sphingomonas	Unassigned	0.027432	0.028561	0.0195942	0.0106274	0.0385241	0.0139484	0.0454983
ASV_945	Bacteria	Proteobacteria	Alphaproteobacteria	Sphingomonadales	Sphingomonadaceae	Ellin6055	Unassigned	0.026635	0.0345389	0.0232473	0.00863472	0.031882	0.00830261	0.0481552
ASV_664	Bacteria	Proteobacteria	Alphaproteobacteria	Rhizobiales	Xanthobacteraceae	Rhodoplanes	Unassigned	0.023712	0.0352031	0.0242436	0.041181	0.0195942	0.01262	0.0239115
ASV_1301	Bacteria	Actinobacteriota	Actinobacteria	Kineosporiales	Kineosporiaceae	Kineosporiaceae_uncultured	Unassigned	0.020059	0.0239115	0.0308857	0.0119558	0.0229152	0.0142805	0.0142805
ASV_1011	Bacteria	Myxococcota	Polyangia	Haliangiales	Haliangiaceae	Haliangium	Unassigned	0.020458	0.00996314	0.0136163	0.0192621	0.00896682	0.0195942	0.0454983
ASV_70	Bacteria	Proteobacteria	Alphaproteobacteria	Sphingomonadales	Sphingomonadaceae	Sphingomonas	Unassigned	0.190761	0.01262	0.0388562	0.0199263	0.193285	0.0418452	0.663545
ASV_85	Bacteria	Acidobacteriota	Blastocatellia	Blastocatellales	Blastocatellaceae	Blastocatellaceae_uncultured	Unassigned	0.17648	0.132178	0.0454983	0.399854	0.117897	0.242104	0.210886
ASV_71	Bacteria	Firmicutes	Bacilli	Bacillales	Bacillaceae	Bacillus	Unassigned	0.17037	0.0239115	0.370297	0.10893	0.300887	0.0816977	0.0325462
ASV_110	Bacteria	Actinobacteriota	Actinobacteria	Frankiales	Geodermatophilaceae	Blastococcus	Unassigned	0.134569	0.00863472	0.110591	0.028561	0.182325	0.127196	0.234134
ASV_113	Bacteria	Acidobacteriota	Vicinamibacteria	Vicinamibacterales	Vicinamibacteraceae	Unassigned	Unassigned	0.13158	0.00929893	0.0783767	0.139484	0.0740593	0.273986	0.157085
ASV_123	Bacteria	Actinobacteriota	Actinobacteria	Frankiales	Geodermatophilaceae	Blastococcus	Unassigned	0.107868	0.00797051	0.0710704	0.0272326	0.215204	0.0690777	0.166384
ASV_131	Bacteria	Bacteroidota	Bacteroidia	Cytophagales	Microscillaceae	Microscillaceae_uncultured	Unassigned	0.105078	0.047823	0.0690777	0.358009	0.0335426	0.209226	0.0106274
ASV_167	Bacteria	Proteobacteria	Alphaproteobacteria	Rhizobiales	Methyloligellaceae	Methyloligellaceae_uncultured	Unassigned	0.092856	0.00929893	0.112583	0.0232473	0.13417	0.0345389	0.166716
ASV_163	Bacteria	Firmicutes	Bacilli	Bacillales	Bacillaceae	Bacillus	Bacillus_simplex	0.085683	0.0378599	0.11989	0.0491515	0.0272326	0.118893	0.118893
ASV_197	Bacteria	Acidobacteriota	Blastocatellia	Blastocatellales	Blastocatellaceae	JGI_0001001-H03	Unassigned	0.075786	0.0132842	0.0245757	0.0471589	0.0853509	0.0212547	0.217528
ASV_247	Bacteria	Acidobacteriota	Vicinamibacteria	Vicinamibacterales	Vicinamibacterales_uncultured	Unassigned	Unassigned	0.06403	0.0166052	0.0611072	0.0969745	0.0654246	0.0464946	0.0903324
ASV_213	Bacteria	Proteobacteria	Alphaproteobacteria	Rhizobiales	Hyphomicrobiaceae	Pedomicrobium	Unassigned	0.061771	0.0212547	0.085683	0.00531367	0.089004	0.0169373	0.103949
ASV_246	Bacteria	Proteobacteria	Alphaproteobacteria	Sphingomonadales	Sphingomonadaceae	Altererythrobacter	Unassigned	0.05845	0.0106274	0.0172694	0.0272326	0.0976387	0.0332105	0.125203
ASV_258	Bacteria	Actinobacteriota	Acidimicrobiia	IMCC26256	Unassigned	Unassigned	Unassigned	0.061506	0.148119	0.0903324	0.015941	0.0448341	0.0139484	0.076384
ASV_6633	Bacteria	Proteobacteria	Gammaproteobacteria	Burkholderiales	Oxalobacteraceae	Massilia	Unassigned	0.056458	0.0425094	0.0385241	0.00929893	0.114244	0.0773804	0.0262363
ASV_289	Bacteria	Acidobacteriota	Vicinamibacteria	Vicinamibacterales	Vicinamibacteraceae	Unassigned	Unassigned	0.054997	0.01262	0.0275647	0.0644283	0.0491515	0.107934	0.0518083
ASV_280	Bacteria	Actinobacteriota	Actinobacteria	Micrococcales	Micrococcaceae	Arthrobacter	Unassigned	0.050613	0.0139484	0.0162731	0.0106274	0.0617714	0.0172694	0.145462
ASV_508	Bacteria	Proteobacteria	Alphaproteobacteria	Sphingomonadales	Sphingomonadaceae	Ellin6055	Unassigned	0.050413	0.00531367	0.0332105	0.0132842	0.0528046	0.022251	0.134502
ASV_894	Bacteria	Actinobacteriota	Actinobacteria	Micromonosporales	Micromonosporaceae	Virgisporangium	Unassigned	0.051742	0.0112915	0.0577862	0.0398526	0.0803693	0.0239115	0.0710704
ASV_332	Bacteria	Proteobacteria	Alphaproteobacteria	Rhizobiales	Xanthobacteraceae	Bradyrhizobium	Unassigned	0.057056	0.347381	0.057122	0.0146126	0.0225831	0.00996314	0.0146126
ASV_249	Bacteria	Proteobacteria	Gammaproteobacteria	Gammaproteobacteria_Incertae_Sedis	Unassigned	Acidibacter	Unassigned	0.051675	0.0265684	0.095314	0.0943177	0.0239115	0.0352031	0.0435057
ASV_330	Bacteria	Actinobacteriota	Actinobacteria	Pseudonocardiales	Pseudonocardiaceae	Pseudonocardia	Unassigned	0.048886	0.0166052	0.0647604	0.0139484	0.0139484	0.123543	0.0269005
ASV_6679	Bacteria	Firmicutes	Bacilli	Bacillales	Bacillaceae	Bacillus	Unassigned	0.045897	0.0185978	0.0860151	0.0073063	0.0743914	0.0122879	0.0438378
ASV_333	Bacteria	Firmicutes	Clostridia	Peptostreptococcales-Tissierellales	Peptostreptococcaceae	Romboutsia	Unassigned	0.043639	0.0564578	0.00830261	0.0212547	0.0584504	0.0152768	0.0973066
ASV_372	Bacteria	Bacteroidota	Bacteroidia	Chitinophagales	Chitinophagaceae	Chitinophagaceae_uncultured	Unassigned	0.040716	0.00398526	0.0391883	0.041181	0.0564578	0.0677493	0.0176015
ASV_1180	Bacteria	Actinobacteriota	Actinobacteria	Micrococcales	Microbacteriaceae	Herbiconiux	Unassigned	0.039255	0.0630999	0.0365315	0.00929893	0.0876756	0.0122879	0.0235794
ASV_474	Bacteria	Firmicutes	Bacilli	Bacillales	Bacillaceae	Bacillus	Unassigned	0.040052	0.015941	0.0388562	0.0278968	0.0139484	0.0415131	0.0840224
ASV_399	Bacteria	Proteobacteria	Alphaproteobacteria	Sphingomonadales	Sphingomonadaceae	Sphingomonas	Unassigned	0.037594	0.0132842	0.0185978	0.0192621	0.0308857	0.0169373	0.105277
ASV_562	Bacteria	Actinobacteriota	Actinobacteria	Micromonosporales	Micromonosporaceae	Actinoplanes	Unassigned	0.036399	0.01262	0.0322141	0.0312178	0.0630999	0.031882	0.0328784
ASV_540	Bacteria	Acidobacteriota	Blastocatellia	Pyrinomonadales	Pyrinomonadaceae	RB41	Unassigned	0.03321	0.0179336	0.108598	0.00332104	0.0112916	0.0112916	0.0242436
ASV_535	Bacteria	Proteobacteria	Alphaproteobacteria	Rhizobiales	Devosiaceae	Devosia	Unassigned	0.031948	0.124207	0.0209226	0.0152768	0.0398526	0.0129521	0.0162731
ASV_527	Bacteria	Proteobacteria	Alphaproteobacteria	Rhizobiales	Rhizobiaceae	Allorhizobium-Neorhizobium-Pararhizobium-Rhizobium	Pararhizobium_giardinii	0.029026	0.0239115	0.0149447	0.0225831	0.0295573	0.0232473	0.054133
ASV_680	Bacteria	Gemmatimonadota	Gemmatimonadetes	Gemmatimonadales	Gemmatimonadaceae	Gemmatimonadaceae_uncultured	Unassigned	0.029092	0.0205905	0.0156089	0.00597788	0.0265684	0.00929893	0.0807014
ASV_459	Bacteria	Proteobacteria	Gammaproteobacteria	Gammaproteobacteria_Incertae_Sedis	Unassigned	Acidibacter	Unassigned	0.030155	0.00597788	0.0252399	0.0179336	0.0282289	0.0219189	0.063432
ASV_650	Bacteria	Proteobacteria	Alphaproteobacteria	Rhizobiales	Xanthobacteraceae	Xanthobacteraceae_uncultured	Unassigned	0.029292	0.104281	0.0438378	0.00464946	0.015941	0.0192621	0.0129521
ASV_574	Bacteria	Actinobacteriota	Actinobacteria	Streptosporangiales	Streptosporangiaceae	Streptosporangium	Unassigned	0.027498	0.0278968	0.0577862	0.00996314	0.0152768	0.0149447	0.0305536
ASV_669	Bacteria	Proteobacteria	Alphaproteobacteria	Rhizobiales	Rhizobiaceae	Allorhizobium-Neorhizobium-Pararhizobium-Rhizobium	Unassigned	0.025705	0.0172694	0.0152768	0.0205905	0.0342068	0.0166052	0.0435057
ASV_710	Bacteria	Proteobacteria	Gammaproteobacteria	Burkholderiales	Comamonadaceae	Caenimonas	Caenimonas_sp._TSX9-5	0.022251	0.0179336	0.0109595	0.00996314	0.0139484	0.00597788	0.0664209
ASV_3180	Bacteria	Acidobacteriota	Vicinamibacteria	Vicinamibacterales	Vicinamibacterales_uncultured	Unassigned	Unassigned	0.022517	0.0484873	0.0272326	0.00464946	0.0295573	0.01262	0.0166052
ASV_837	Bacteria	Proteobacteria	Gammaproteobacteria	Burkholderiales	Oxalobacteraceae	Massilia	Unassigned	0.022118	0.0312178	0.0122879	0.0106273	0.0474909	0.0202584	0.00963103
ASV_767	Bacteria	Proteobacteria	Gammaproteobacteria	Steroidobacterales	Steroidobacteraceae	Steroidobacteraceae_uncultured	Unassigned	0.021653	0.0345389	0.0132842	0.0265684	0.0112916	0.00863472	0.044502
ASV_1437	Bacteria	Verrucomicrobiota	Verrucomicrobiae	Pedosphaerales	Pedosphaeraceae	Unassigned	Unassigned	0.021321	0.0259042	0.00763841	0.0073063	0.0176015	0.0259042	0.0388562
ASV_881	Bacteria	Proteobacteria	Alphaproteobacteria	Rhizobiales	Devosiaceae	Devosia	Unassigned	0.020059	0.0471589	0.0219189	0.0166052	0.0146126	0.0156089	0.0162731
ASV_1226	Bacteria	Firmicutes	Bacilli	Bacillales	Bacillaceae	Bacillus	Unassigned	0.016472	0.0106273	0.0235794	0.0212547	0.0122879	0.00929893	0.0212547
ASV_966	Bacteria	Actinobacteriota	Acidimicrobiia	Microtrichales	Ilumatobacteraceae	Ilumatobacteraceae_uncultured	Unassigned	0.01521	0.00863472	0.0152768	0.00464946	0.0239115	0.0235794	0.00664209
ASV_1431	Bacteria	Acidobacteriota	Vicinamibacteria	Vicinamibacterales	Vicinamibacteraceae	Vicinamibacteraceae_uncultured	Unassigned	0.01521	0.0225831	0.0156089	0.0179336	0.00929893	0.0235794	0.0073063
ASV_16550	Bacteria	Proteobacteria	Gammaproteobacteria	Burkholderiales	Oxalobacteraceae	Noviherbaspirillum	Unassigned	0.011823	0.00996314	0.00996314	0.031882	0.00498157	0.0169373	0.00630999
ASV_2013	Bacteria	Chloroflexi	Dehalococcoidia	S085	Unassigned	Unassigned	Unassigned	0.008834	0.00398526	0.0119558	0.00664209	0.00763841	0.0106273	0.00863472
ASV_75	Bacteria	Proteobacteria	Alphaproteobacteria	Azospirillales	Azospirillaceae	Skermanella	Unassigned	0.193883	0.0259042	0.162731	0.173359	0.404503	0.28561	0.0169373
ASV_99	Bacteria	Proteobacteria	Alphaproteobacteria	Sphingomonadales	Sphingomonadaceae	Sphingomonas	Unassigned	0.156355	0.0106274	0.0401847	0.0816977	0.226163	0.0461625	0.423101
ASV_96	Bacteria	Firmicutes	Bacilli	Bacillales	Bacillaceae	Bacillus	Unassigned	0.147189	0.0385241	0.361662	0.0179336	0.220517	0.0149447	0.110591
ASV_92	Bacteria	Proteobacteria	Alphaproteobacteria	Sphingomonadales	Sphingomonadaceae	Sphingomonadaceae_uncultured	Unassigned	0.14234	0.0139484	0.0949819	0.0192621	0.48288	0.0780446	0.0391883
ASV_101	Bacteria	Proteobacteria	Gammaproteobacteria	Gammaproteobacteria_Incertae_Sedis	Unassigned	Acidibacter	Unassigned	0.109794	0.00929893	0.0534688	0.175351	0.0770483	0.0800372	0.246089
ASV_148	Bacteria	Acidobacteriota	Blastocatellia	Pyrinomonadales	Pyrinomonadaceae	RB41	Unassigned	0.093653	0.0232473	0.194281	0.270997	0.0182658	0.0939856	0.0146126
ASV_231	Bacteria	Bacteroidota	Bacteroidia	Chitinophagales	Chitinophagaceae	Flavisolibacter	Unassigned	0.068878	0.00863472	0.0179336	0.148119	0.0554615	0.18465	0.00797051
ASV_214	Bacteria	Chloroflexi	Chloroflexia	Thermomicrobiales	AKYG1722	Unassigned	Unassigned	0.066554	0.01262	0.0162731	0.0511441	0.166716	0.0471589	0.0707383
ASV_277	Bacteria	Proteobacteria	Alphaproteobacteria	Sphingomonadales	Sphingomonadaceae	Sphingomonas	Unassigned	0.063963	0.0650925	0.0408489	0.0544651	0.060443	0.0209226	0.137823
ASV_215	Bacteria	Firmicutes	Bacilli	Erysipelotrichales	Erysipelotrichaceae	Turicibacter	Unassigned	0.062768	0.0438378	0.00797051	0.0345389	0.0375278	0.0312178	0.197934
ASV_241	Bacteria	Proteobacteria	Gammaproteobacteria	Steroidobacterales	Steroidobacteraceae	Steroidobacter	Unassigned	0.057853	0.00464946	0.0614393	0.0458304	0.0335426	0.0574541	0.111587
ASV_5719	Bacteria	Firmicutes	Bacilli	Bacillales	Bacillaceae	Bacillus	Unassigned	0.052672	0.0132842	0.0670851	0.00996314	0.0996314	0.00963103	0.0753877
ASV_877	Bacteria	Acidobacteriota	Blastocatellia	Blastocatellales	Blastocatellaceae	Blastocatellaceae_uncultured	Unassigned	0.049949	0.0073063	0.0199263	0.0405167	0.0949819	0.0810335	0.0298894
ASV_390	Bacteria	Acidobacteriota	Vicinamibacteria	Vicinamibacterales	Vicinamibacteraceae	Unassigned	Unassigned	0.047956	0.00464946	0.0245757	0.0504799	0.0840224	0.0451662	0.0584504
ASV_331	Bacteria	Actinobacteriota	Acidimicrobiia	Microtrichales	Ilumatobacteraceae	Ilumatobacter	Unassigned	0.03879	0.00996314	0.0156089	0.0358673	0.0753877	0.0448341	0.0352031
ASV_443	Bacteria	Proteobacteria	Alphaproteobacteria	Sphingomonadales	Sphingomonadaceae	Sphingomonas	Unassigned	0.034207	0.00464946	0.01262	0.0212547	0.0405168	0.0152768	0.0896682
ASV_453	Bacteria	Actinobacteriota	Acidimicrobiia	Acidimicrobiia_uncultured	Unassigned	Unassigned	Unassigned	0.033808	0.01262	0.0106274	0.0259042	0.0544651	0.025572	0.0591146
ASV_618	Bacteria	Actinobacteriota	Actinobacteria	Pseudonocardiales	Pseudonocardiaceae	Pseudonocardia	Unassigned	0.032746	0.00398526	0.0405168	0.00398526	0.01893	0.0511441	0.0491515
ASV_611	Bacteria	Acidobacteriota	Vicinamibacteria	Vicinamibacterales	Vicinamibacterales_uncultured	Unassigned	Unassigned	0.033609	0.00664209	0.0461625	0.0298894	0.0418452	0.0418452	0.0199263
ASV_402	Bacteria	Gemmatimonadota	Gemmatimonadetes	Gemmatimonadales	Gemmatimonadaceae	Gemmatimonadaceae_uncultured	Unassigned	0.034074	0.0438378	0.0471589	0.0232473	0.0182658	0.0202584	0.0511441
ASV_490	Bacteria	Bacteroidota	Bacteroidia	Chitinophagales	Chitinophagaceae	Chitinophagaceae_uncultured	Unassigned	0.032081	0.0624357	0.0524725	0.0166052	0.0209226	0.0278968	0.0195942
ASV_12743	Bacteria	Proteobacteria	Alphaproteobacteria	Sphingomonadales	Sphingomonadaceae	Sphingomonas	Unassigned	0.030089	0.00664209	0.0149447	0.00265684	0.0684135	0.0146126	0.0478231
ASV_608	Bacteria	Proteobacteria	Gammaproteobacteria	CCD24	Unassigned	Unassigned	Unassigned	0.030222	0.0146126	0.0624357	0.0272326	0.0162731	0.0102952	0.041181
ASV_633	Bacteria	Proteobacteria	Alphaproteobacteria	Rhizobiales	Methyloligellaceae	Methyloligellaceae_uncultured	Unassigned	0.02896	0.0451662	0.0491515	0.00398526	0.031882	0.0116237	0.0275647
ASV_462	Bacteria	Proteobacteria	Alphaproteobacteria	Sphingomonadales	Sphingomonadaceae	Sphingomonas	Unassigned	0.026502	0.00929893	0.0292252	0.00464946	0.0564578	0.00929893	0.0305536
ASV_545	Bacteria	Proteobacteria	Alphaproteobacteria	Sphingomonadales	Sphingomonadaceae	Sphingomonas	Unassigned	0.025705	0.0112915	0.0156089	0.0312178	0.0136163	0.0136163	0.0644283
ASV_1118	Bacteria	Proteobacteria	Alphaproteobacteria	Sphingomonadales	Sphingomonadaceae	Sphingomonas	Unassigned	0.0269	0.00664209	0.00498157	0.0192621	0.0215868	0.015941	0.0790409
ASV_18872	Bacteria	Proteobacteria	Alphaproteobacteria	Sphingomonadales	Sphingomonadaceae	Sphingomonas	Unassigned	0.025705	0.00996314	0.0142805	0.0298894	0.0249078	0.0388562	0.0305536
ASV_836	Bacteria	Proteobacteria	Alphaproteobacteria	Sphingomonadales	Sphingomonadaceae	Ellin6055	Unassigned	0.024509	0.00464946	0.0172694	0.00996314	0.0332105	0.0185979	0.0461625
ASV_667	Bacteria	Actinobacteriota	Actinobacteria	Streptomycetales	Streptomycetaceae	Streptomyces	Streptomyces_avidinii	0.025306	0.00996314	0.0179336	0.102288	0.0195942	0.0172694	0.0156089
ASV_584	Bacteria	Actinobacteriota	Acidimicrobiia	Acidimicrobiia_uncultured	Unassigned	Unassigned	Unassigned	0.024376	0.0073063	0.0169373	0.0245757	0.0488194	0.0112915	0.0288931
ASV_1679	Bacteria	Actinobacteriota	Actinobacteria	Propionibacteriales	Nocardioidaceae	Nocardioides	Unassigned	0.022517	0.0199263	0.0102952	0.00332104	0.0621036	0.0242436	0.00431736
ASV_917	Bacteria	Chloroflexi	Chloroflexia	Chloroflexales	Roseiflexaceae	Roseiflexaceae_uncultured	Unassigned	0.02152	0.00398526	0.0146126	0.0119558	0.0232473	0.0166052	0.0451662
ASV_832	Bacteria	Proteobacteria	Gammaproteobacteria	CCD24	Unassigned	Unassigned	Unassigned	0.021255	0.0132842	0.00996314	0.0252399	0.00963103	0.0176015	0.0498157
ASV_909	Bacteria	Proteobacteria	Alphaproteobacteria	Rhizobiales	Rhizobiales_Incertae_Sedis	Nordella	Unassigned	0.018598	0.0152768	0.0342068	0.00664209	0.0156089	0.0112916	0.0209226
ASV_1328	Bacteria	Gemmatimonadota	Gemmatimonadetes	Gemmatimonadales	Gemmatimonadaceae	Gemmatimonadaceae_uncultured	Unassigned	0.018	0.00464946	0.00830261	0.0212547	0.0275647	0.00896682	0.0322141
ASV_946	Bacteria	Verrucomicrobiota	Verrucomicrobiae	Verrucomicrobiales	Verrucomicrobiaceae	Roseimicrobium	Unassigned	0.018864	0.0139484	0.0156089	0.0073063	0.0368636	0.00863472	0.0225831
ASV_902	Bacteria	Proteobacteria	Gammaproteobacteria	Xanthomonadales	Xanthomonadaceae	Arenimonas	Unassigned	0.018266	0.01262	0.00830261	0.0232473	0.00464946	0.0365315	0.0239115
ASV_1569	Bacteria	Acidobacteriota	Vicinamibacteria	Vicinamibacterales	Vicinamibacteraceae	Unassigned	Unassigned	0.017269	0.00464946	0.0149447	0.0205905	0.0235794	0.0205905	0.0146126
ASV_1230	Bacteria	Proteobacteria	Alphaproteobacteria	Rhizobiales	Xanthobacteraceae	Xanthobacteraceae_uncultured	Unassigned	0.017668	0.0458304	0.01893	0.00996314	0.0199263	0.00697419	0.0146126
ASV_1312	Bacteria	Proteobacteria	Gammaproteobacteria	Burkholderiales	Comamonadaceae	Rhizobacter	Unassigned	0.01634	0.0119558	0.00630999	0.0265684	0.00697419	0.0298894	0.0192621
ASV_1146	Bacteria	Actinobacteriota	Acidimicrobiia	Microtrichales	Microtrichales_uncultured	Unassigned	Unassigned	0.015941	0.015941	0.0176015	0.00996314	0.0112916	0.0116237	0.0262363
ASV_6199	Bacteria	Myxococcota	Myxococcia	Myxococcales	Myxococcaceae	Unassigned	Unassigned	0.015609	0.00929893	0.0112916	0.0265684	0.00963103	0.0116237	0.0275647
ASV_1078	Bacteria	Myxococcota	Polyangia	Polyangiales	Phaselicystidaceae	Phaselicystis	Unassigned	0.015277	0.00664209	0.0269005	0.0212547	0.0122879	0.01262	0.0106273
ASV_10478	Bacteria	Proteobacteria	Gammaproteobacteria	Burkholderiales	Oxalobacteraceae	Noviherbaspirillum	Unassigned	0.015011	0.0398525	0.0239115	0.00332104	0.00830261	0.01262	0.00863472
ASV_1808	Bacteria	Actinobacteriota	Actinobacteria	Corynebacteriales	Mycobacteriaceae	Mycobacterium	Unassigned	0.013882	0.0212547	0.0109595	0.0112916	0.01262	0.00398526	0.025572
ASV_1834	Bacteria	Actinobacteriota	Actinobacteria	Micromonosporales	Micromonosporaceae	Catellatospora	Catellatospora_citrea	0.012288	0.00797051	0.0169373	0.00797051	0.00797051	0.0106273	0.0179336
ASV_34	Bacteria	Gemmatimonadota	Gemmatimonadetes	Gemmatimonadales	Gemmatimonadaceae	Gemmatimonadaceae_uncultured	Unassigned	0.297101	0.00332104	0.110591	0.0538009	0.260702	0.0378599	1.04779
ASV_111	Bacteria	Acidobacteriota	Blastocatellia	Blastocatellales	Blastocatellaceae	JGI_0001001-H03	Unassigned	0.103417	0.00597788	0.00929893	0.110923	0.212215	0.209558	0.0275647
ASV_155	Bacteria	Acidobacteriota	Blastocatellia	Blastocatellales	Blastocatellaceae	Aridibacter	Unassigned	0.083757	0.0664209	0.125536	0.105609	0.0727309	0.12786	0.00664209
ASV_494	Bacteria	Firmicutes	Bacilli	Bacillales	Bacillaceae	Bacillus	Unassigned	0.055727	0.0298894	0.153432	0.00332104	0.0122879	0.00464946	0.0916609
ASV_273	Bacteria	Proteobacteria	Alphaproteobacteria	Caulobacterales	Caulobacteraceae	Brevundimonas	Unassigned	0.04583	0.00332104	0.0179336	0.0106273	0.085683	0.0156089	0.102952
ASV_300	Bacteria	Firmicutes	Clostridia	Peptostreptococcales-Tissierellales	Peptostreptococcaceae	Peptostreptococcaceae_uncultured	Unassigned	0.048886	0.0352031	0.0112915	0.0219189	0.0551294	0.0142805	0.135167
ASV_466	Bacteria	Proteobacteria	Gammaproteobacteria	Burkholderiales	Nitrosomonadaceae	MND1	Unassigned	0.045631	0.0192621	0.112916	0.00464946	0.00896682	0.050812	0.0435057
ASV_446	Bacteria	Proteobacteria	Alphaproteobacteria	Sphingomonadales	Sphingomonadaceae	Altererythrobacter	Unassigned	0.038923	0.00199263	0.01262	0.0219189	0.0717346	0.015941	0.0823619
ASV_614	Bacteria	Firmicutes	Bacilli	Bacillales	Bacillaceae	Bacillus	Unassigned	0.037661	0.0132842	0.0378599	0.0498157	0.0288931	0.0298894	0.0601109
ASV_365	Bacteria	Proteobacteria	Gammaproteobacteria	Gammaproteobacteria_Incertae_Sedis	Unassigned	Acidibacter	Unassigned	0.036465	0.0119558	0.0577862	0.0757198	0.0109595	0.0408489	0.0288931
ASV_407	Bacteria	Actinobacteriota	Actinobacteria	Frankiales	Geodermatophilaceae	Blastococcus	Unassigned	0.036067	0.0438378	0.0229152	0.00199263	0.0594467	0.0225831	0.0524725
ASV_493	Bacteria	Actinobacteriota	Actinobacteria	Streptosporangiales	Streptosporangiaceae	Nonomuraea	Unassigned	0.03527	0.0212547	0.0375278	0.00265684	0.028561	0.0122879	0.0860151
ASV_472	Bacteria	Proteobacteria	Gammaproteobacteria	Xanthomonadales	Xanthomonadaceae	Pseudoxanthomonas	Unassigned	0.032081	0.0199263	0.0870114	0.0332105	0.0229152	0.00830261	0.0156089
ASV_523	Bacteria	Acidobacteriota	Vicinamibacteria	Subgroup_17	Unassigned	Unassigned	Unassigned	0.029491	0.00664209	0.00830261	0.0265684	0.015941	0.00830261	0.0983029
ASV_661	Bacteria	Proteobacteria	Gammaproteobacteria	Burkholderiales	Nitrosomonadaceae	Nitrosospira	Unassigned	0.028295	0.028561	0.0179336	0.0943177	0.0245757	0.00697419	0.0305536
ASV_567	Bacteria	Bacteroidota	Bacteroidia	Sphingobacteriales	AKYH767	Unassigned	Unassigned	0.02803	0.0458304	0.0202584	0.0252399	0.0136163	0.0640962	0.00664209
ASV_585	Bacteria	Bacteroidota	Bacteroidia	Chitinophagales	Chitinophagaceae	Chitinophagaceae_uncultured	Unassigned	0.027365	0.0259042	0.0504799	0.01262	0.00963103	0.050812	0.00664209
ASV_595	Bacteria	Acidobacteriota	Acidobacteriae	Bryobacterales	Bryobacteraceae	Bryobacter	Unassigned	0.025638	0.00464946	0.0408489	0.0371957	0.0322141	0.0275647	0.00664209
ASV_1001	Bacteria	Firmicutes	Bacilli	Bacillales	Bacillaceae	Bacillus	Unassigned	0.024775	0.00531367	0.0102952	0.0225831	0.0269005	0.0139484	0.0587825
ASV_745	Bacteria	Actinobacteriota	Actinobacteria	Micromonosporales	Micromonosporaceae	Actinoplanes	Unassigned	0.025439	0.00531367	0.0199263	0.0378599	0.0302215	0.0365315	0.01893
ASV_676	Bacteria	Actinobacteriota	Actinobacteria	Pseudonocardiales	Pseudonocardiaceae	Lechevalieria	Lentzea_albidocapillata_subsp._violacea	0.023779	0.0185979	0.0538009	0.0179336	0.0219189	0.0215868	0.00332104
ASV_766	Bacteria	Chloroflexi	KD4-96	Unassigned	Unassigned	Unassigned	Unassigned	0.022982	0.0338747	0.01262	0.0378599	0.0202584	0.0139484	0.0322141
ASV_822	Bacteria	Myxococcota	Polyangia	Haliangiales	Haliangiaceae	Haliangium	Unassigned	0.02172	0.0166052	0.0136163	0.0166052	0.00431736	0.0464946	0.0275647
ASV_849	Bacteria	Proteobacteria	Alphaproteobacteria	Rhizobiales	Xanthobacteraceae	Bradyrhizobium	Unassigned	0.023114	0.089004	0.0225831	0.00597788	0.00797051	0.0262363	0.0112916
ASV_779	Bacteria	Proteobacteria	Alphaproteobacteria	Rhizobiales	Xanthobacteraceae	Pseudolabrys	Unassigned	0.020458	0.00531367	0.0146126	0.0199263	0.0288931	0.031882	0.0142805
ASV_830	Bacteria	Actinobacteriota	Actinobacteria	Streptomycetales	Streptomycetaceae	Streptomyces	Streptomyces_finlayi	0.020989	0.0073063	0.00697419	0.00531367	0.0235794	0.0149447	0.0531367
ASV_893	Bacteria	Actinobacteriota	Actinobacteria	Pseudonocardiales	Pseudonocardiaceae	Pseudonocardia	Unassigned	0.020126	0.00797051	0.031882	0.00265684	0.0365315	0.00996314	0.0169373
ASV_1177	Bacteria	Actinobacteriota	Actinobacteria	Propionibacteriales	Nocardioidaceae	Aeromicrobium	Unassigned	0.018664	0.0192621	0.0192621	0.00332104	0.0375278	0.00564578	0.0195942
ASV_1555	Bacteria	Actinobacteriota	Actinobacteria	Propionibacteriales	Nocardioidaceae	Nocardioides	Unassigned	0.017668	0.00531367	0.00763841	0.00531367	0.0315499	0.00597788	0.0378599
ASV_855	Bacteria	Proteobacteria	Alphaproteobacteria	Sphingomonadales	Sphingomonadaceae	Sphingomonas	Unassigned	0.017137	0.00332104	0.00630999	0.0132842	0.01893	0.0162731	0.0358673
ASV_1110	Bacteria	Proteobacteria	Gammaproteobacteria	Burkholderiales	Nitrosomonadaceae	Nitrosospira	Nitrosospira_sp._Nsp2	0.017269	0.00531367	0.0278968	0.00797051	0.0202584	0.0199263	0.0116237
ASV_1101	Bacteria	Actinobacteriota	Actinobacteria	Propionibacteriales	Nocardioidaceae	Nocardioides	Unassigned	0.016605	0.00597788	0.00564578	0.00797051	0.0375278	0.0225831	0.0102952
ASV_1062	Bacteria	Actinobacteriota	Actinobacteria	Streptosporangiales	Thermomonosporaceae	Actinocorallia	Unassigned	0.017137	0.0385241	0.0169373	0.0146126	0.00265684	0.0358673	0.00365315
ASV_1379	Bacteria	Myxococcota	Myxococcia	Myxococcales	Myxococcaceae	Archangium	Archangium_gephyra	0.016605	0.00664209	0.0245757	0.0272326	0.0132842	0.025572	0.00265684
ASV_1285	Bacteria	Gemmatimonadota	Gemmatimonadetes	Gemmatimonadales	Gemmatimonadaceae	Gemmatimonas	Unassigned	0.016539	0.00398526	0.0245757	0.00132842	0.0106273	0.0322141	0.01262
ASV_1278	Bacteria	Actinobacteriota	Actinobacteria	Frankiales	Geodermatophilaceae	Blastococcus	Unassigned	0.014081	0.00199263	0.0122879	0.00863472	0.0152768	0.0106273	0.0269005
ASV_1825	Bacteria	Actinobacteriota	Actinobacteria	Micromonosporales	Micromonosporaceae	Dactylosporangium	Unassigned	0.014546	0.0106273	0.0338747	0.01262	0.00564578	0.0122879	0.00929893
ASV_1567	Bacteria	Actinobacteriota	Actinobacteria	Propionibacteriales	Nocardioidaceae	Nocardioides	Unassigned	0.01428	0.00929893	0.0139484	0.0232473	0.0199263	0.00664209	0.0146126
ASV_2096	Bacteria	Firmicutes	Bacilli	Bacillales	Planococcaceae	Planococcaceae_uncultured	Unassigned	0.012819	0.00929893	0.0132842	0.00531367	0.0149447	0.00498157	0.0235794
ASV_3653	Bacteria	Actinobacteriota	Actinobacteria	Micromonosporales	Micromonosporaceae	Asanoa	Unassigned	0.013085	0.0073063	0.0195942	0.00199263	0.0162731	0.0139484	0.0109595
ASV_2809	Bacteria	Acidobacteriota	Vicinamibacteria	Vicinamibacterales	Vicinamibacterales_uncultured	Unassigned	Unassigned	0.012354	0.0166052	0.00697419	0.0152768	0.00630999	0.00664209	0.0259042
ASV_7440	Bacteria	Proteobacteria	Alphaproteobacteria	Rhizobiales	Rhizobiaceae	Allorhizobium-Neorhizobium-Pararhizobium-Rhizobium	Unassigned	0.012089	0.0192621	0.0142805	0.01262	0.00697419	0.0129521	0.0102952
ASV_4789	Bacteria	Proteobacteria	Gammaproteobacteria	Burkholderiales	Comamonadaceae	Leptothrix	Unassigned	0.010428	0.0152768	0.00996314	0.0132842	0.00963103	0.00996314	0.00830261
ASV_10290	Bacteria	Acidobacteriota	Vicinamibacteria	Vicinamibacterales	Vicinamibacteraceae	Unassigned	Unassigned	0.008568	0.00597788	0.0106273	0.00398526	0.0073063	0.00863472	0.0112916
ASV_15773	Bacteria	Bdellovibrionota	Oligoflexia	0319-6G20	Unassigned	Unassigned	Unassigned	0.008701	0.0132842	0.00763841	0.00797051	0.00531367	0.00597788	0.0139484
ASV_54	Bacteria	Proteobacteria	Alphaproteobacteria	Sphingomonadales	Sphingomonadaceae	Sphingomonas	Unassigned	0.293846	0.00332104	0.0408489	0.165388	0.247418	0.091993	1.00462
ASV_49	Bacteria	Acidobacteriota	Blastocatellia	Pyrinomonadales	Pyrinomonadaceae	RB41	Unassigned	0.257381	0.00531367	0.208562	0.54598	0.102952	0.559596	0.140148
ASV_56	Bacteria	Chloroflexi	Ktedonobacteria	C0119	Unassigned	Unassigned	Unassigned	0.187905	0.00199263	0.0355352	0.102288	0.0810335	0.514762	0.256053
ASV_87	Bacteria	Proteobacteria	Gammaproteobacteria	Burkholderiales	Nitrosomonadaceae	MND1	Unassigned	0.17017	0.00996314	0.0674172	0.137491	0.0830261	0.111587	0.515094
ASV_106	Bacteria	Bacteroidota	Bacteroidia	Chitinophagales	Chitinophagaceae	Flavitalea	Unassigned	0.129853	0.0073063	0.119558	0.0697419	0.174355	0.114576	0.202252
ASV_94	Bacteria	Actinobacteriota	Acidimicrobiia	Actinomarinales	Actinomarinales_uncultured	Unassigned	Unassigned	0.129056	0.00398526	0.115572	0.104281	0.117897	0.0252399	0.332437
ASV_282	Bacteria	Acidobacteriota	Blastocatellia	Pyrinomonadales	Pyrinomonadaceae	RB41	Unassigned	0.077779	0.00664209	0.24775	0.0478231	0.0195942	0.0866793	0.00763841
ASV_189	Bacteria	Proteobacteria	Alphaproteobacteria	Rhizobiales	Rhizobiales_Incertae_Sedis	Nordella	Unassigned	0.074458	0.00265684	0.0601109	0.124207	0.0807014	0.0375278	0.130517
ASV_196	Bacteria	Proteobacteria	Alphaproteobacteria	Rhizobiales	Beijerinckiaceae	Microvirga	Unassigned	0.066952	0.00199263	0.00464946	0.0690777	0.0368636	0.0640962	0.193617
ASV_239	Bacteria	Proteobacteria	Gammaproteobacteria	Burkholderiales	Nitrosomonadaceae	Nitrosospira	Nitrosospira_sp._PM2	0.064628	0.000664209	0.0312178	0.174687	0.0139484	0.146458	0.0438378
ASV_229	Bacteria	Proteobacteria	Alphaproteobacteria	Rhizobiales	Beijerinckiaceae	Microvirga	Unassigned	0.058052	0.0132842	0.0574541	0.000664209	0.0880077	0.0594467	0.0783767
ASV_355	Bacteria	Acidobacteriota	Vicinamibacteria	Vicinamibacterales	Vicinamibacteraceae	Unassigned	Unassigned	0.052539	0.00797051	0.0122879	0.0205905	0.0833582	0.00963103	0.143137
ASV_2307	Bacteria	Firmicutes	Bacilli	Bacillales	Bacillaceae	Bacillus	Unassigned	0.045299	0.0152768	0.128857	0.00464946	0.0401847	0.0106273	0.0368636
ASV_349	Bacteria	Acidobacteriota	Blastocatellia	Blastocatellales	Blastocatellaceae	Stenotrophobacter	Unassigned	0.044037	0.00531367	0.0554615	0.0963103	0.00797051	0.0361994	0.069742
ASV_400	Bacteria	Proteobacteria	Alphaproteobacteria	Sphingomonadales	Sphingomonadaceae	Altererythrobacter	Unassigned	0.037661	0.00132842	0.0152768	0.01262	0.0567899	0.00896682	0.100296
ASV_317	Bacteria	Chloroflexi	Anaerolineae	Caldilineales	Caldilineaceae	Caldilineaceae_uncultured	Unassigned	0.036996	0.00199263	0.0195942	0.00797051	0.0933214	0.0139484	0.0531367
ASV_409	Bacteria	Acidobacteriota	Vicinamibacteria	Vicinamibacterales	Vicinamibacteraceae	Unassigned	Unassigned	0.038258	0.00265684	0.0700741	0.0385241	0.0209226	0.038192	0.0415131
ASV_596	Bacteria	Proteobacteria	Alphaproteobacteria	Sphingomonadales	Sphingomonadaceae	Sphingomonadaceae_uncultured	Unassigned	0.036465	0.0345389	0.104945	0.000664209	0.0332105	0.0152768	0.0112916
ASV_358	Bacteria	Proteobacteria	Gammaproteobacteria	Gammaproteobacteria_Incertae_Sedis	Unassigned	Acidibacter	Unassigned	0.036797	0.0597788	0.0275647	0.0119558	0.00365315	0.0378599	0.0790409
ASV_4309	Bacteria	Proteobacteria	Alphaproteobacteria	Sphingomonadales	Sphingomonadaceae	Sphingomonas	Unassigned	0.033941	0.00132842	0.015941	0.0212547	0.0584504	0.0335426	0.0504799
ASV_441	Bacteria	Actinobacteriota	Thermoleophilia	Gaiellales	Gaiellaceae	Gaiella	Unassigned	0.032878	0.0073063	0.0215868	0.00464946	0.0328784	0.00564578	0.0983029
ASV_552	Bacteria	Firmicutes	Bacilli	Bacillales	Bacillaceae	Bacillus	Bacillus_cereus	0.030421	0.0484873	0.0873435	0.00199263	0.0119558	0.0162731	0.0112916
ASV_114	Bacteria	Proteobacteria	Gammaproteobacteria	Pseudomonadales	Pseudomonadaceae	Pseudomonas	Unassigned	0.029557	0.11358	0.0315499	0.0504799	0.00431736	0.0185979	0.0112916
ASV_8583	Bacteria	Firmicutes	Bacilli	Bacillales	Bacillaceae	Bacillus	Unassigned	0.026236	0.00996314	0.0723988	0.00265684	0.0195942	0.00896682	0.0239115
ASV_681	Bacteria	Proteobacteria	Alphaproteobacteria	Sphingomonadales	Sphingomonadaceae	Sphingomonas	Unassigned	0.024509	0.00664209	0.0142805	0.0292252	0.0176015	0.0205905	0.0521404
ASV_738	Bacteria	Proteobacteria	Gammaproteobacteria	Burkholderiales	Comamonadaceae	Ramlibacter	Unassigned	0.024044	0.00664209	0.01262	0.00597788	0.0119558	0.0215868	0.0677493
ASV_792	Bacteria	Actinobacteriota	Actinobacteria	Frankiales	Geodermatophilaceae	Blastococcus	Unassigned	0.02265	0.0073063	0.00996314	0.00863472	0.0212547	0.00863472	0.0654246
ASV_921	Bacteria	Actinobacteriota	Actinobacteria	Micrococcales	Promicromonosporaceae	Promicromonospora	Unassigned	0.020325	0.00531367	0.025572	0.0192621	0.0225831	0.00996314	0.0312178
ASV_862	Bacteria	Proteobacteria	Alphaproteobacteria	Rhizobiales	Beijerinckiaceae	Microvirga	Unassigned	0.019993	0.00332104	0.00929893	0.00265684	0.0375278	0.00697419	0.0431736
ASV_876	Bacteria	Acidobacteriota	Vicinamibacteria	Vicinamibacterales	Vicinamibacteraceae	Unassigned	Unassigned	0.019993	0.00597788	0.00830261	0.0378599	0.00564578	0.0282289	0.0358673
ASV_1027	Bacteria	Proteobacteria	Gammaproteobacteria	Xanthomonadales	Xanthomonadaceae	Arenimonas	Unassigned	0.02079	0.0239115	0.0166052	0.00132842	0.0149447	0.00896682	0.050812
ASV_997	Bacteria	Proteobacteria	Alphaproteobacteria	Rhizobiales	Xanthobacteraceae	Xanthobacteraceae_uncultured	Unassigned	0.020192	0.0073063	0.0073063	0.00464946	0.0259042	0.0146126	0.0471588
ASV_4207	Bacteria	Firmicutes	Bacilli	Bacillales	Planococcaceae	Lysinibacillus	Unassigned	0.019793	0.00464946	0.0561257	0.01262	0.0192621	0.00664209	0.00830261
ASV_992	Bacteria	Myxococcota	Polyangia	Haliangiales	Haliangiaceae	Haliangium	Unassigned	0.019461	0.00398526	0.0192621	0.0205905	0.0109595	0.0312178	0.0235794
ASV_949	Bacteria	Actinobacteriota	Thermoleophilia	Gaiellales	Gaiellaceae	Gaiella	Unassigned	0.017934	0.00996314	0.00896682	0.01262	0.0132842	0.0142805	0.0418452
ASV_1051	Bacteria	Chloroflexi	OLB14	Unassigned	Unassigned	Unassigned	Unassigned	0.018332	0.0298894	0.00464946	0.0557936	0.00797051	0.0235794	0.01262
ASV_1086	Bacteria	Firmicutes	Bacilli	Bacillales	Planococcaceae	Planococcaceae_uncultured	Unassigned	0.018531	0.00398526	0.0481552	0.01262	0.0172694	0.0109595	0.00797051
ASV_1455	Bacteria	Acidobacteriota	Vicinamibacteria	Vicinamibacterales	Vicinamibacteraceae	Unassigned	Unassigned	0.017602	0.00398526	0.0119558	0.00664209	0.0212547	0.0112916	0.038192
ASV_852	Bacteria	Proteobacteria	Alphaproteobacteria	Sphingomonadales	Sphingomonadaceae	Sphingomonadaceae_uncultured	Unassigned	0.016672	0.0073063	0.0176015	0.00597788	0.0282289	0.00398526	0.0269005
ASV_1789	Bacteria	Bacteroidota	Bacteroidia	Chitinophagales	Chitinophagaceae	Flavitalea	Unassigned	0.016738	0.0179336	0.0132842	0.0398526	0.0146126	0.0109595	0.015941
ASV_1356	Bacteria	Proteobacteria	Gammaproteobacteria	Burkholderiales	Nitrosomonadaceae	Ellin6067	Unassigned	0.015742	0.0132842	0.00398526	0.0378599	0.00863472	0.0185979	0.0219189
ASV_1543	Bacteria	Actinobacteriota	Actinobacteria	Micromonosporales	Micromonosporaceae	Micromonospora	Micromonospora_sp.	0.014679	0.00597788	0.0119558	0.01262	0.0401847	0.00963103	0.00232473
ASV_1530	Bacteria	Acidobacteriota	Vicinamibacteria	Vicinamibacterales	Vicinamibacteraceae	Unassigned	Unassigned	0.01521	0.0073063	0.0149447	0.015941	0.0215868	0.0152768	0.01262
ASV_1786	Bacteria	Proteobacteria	Alphaproteobacteria	Rhizobiales	Xanthobacteraceae	Xanthobacteraceae_uncultured	Unassigned	0.014745	0.0352031	0.0338747	0.000664209	0.0073063	0.00597788	0.00863472
ASV_1132	Bacteria	Proteobacteria	Alphaproteobacteria	Caulobacterales	Caulobacteraceae	Phenylobacterium	Unassigned	0.014081	0.0119558	0.00996314	0.0259042	0.0116237	0.00763841	0.022251
ASV_1461	Bacteria	Verrucomicrobiota	Verrucomicrobiae	Chthoniobacterales	Chthoniobacteraceae	Chthoniobacter	Unassigned	0.01355	0.0225831	0.0152768	0.01262	0.0232473	0.00963103	0.00199263
ASV_1381	Bacteria	Proteobacteria	Alphaproteobacteria	Sphingomonadales	Sphingomonadaceae	Sphingomonas	Unassigned	0.01355	0.0112916	0.01262	0.00996314	0.00464946	0.00963103	0.0302215
ASV_1974	Bacteria	Proteobacteria	Gammaproteobacteria	Xanthomonadales	Xanthomonadaceae	Arenimonas	Unassigned	0.010893	0.0112916	0.00896682	0.00597788	0.00630999	0.0106273	0.0199263
ASV_10463	Bacteria	Actinobacteriota	Actinobacteria	Frankiales	Nakamurellaceae	Nakamurella	Unassigned	0.010827	0.028561	0.0109595	0.00664209	0.00830261	0.00630999	0.0109595
ASV_16996	Bacteria	Elusimicrobiota	Lineage_IIa	Unassigned	Unassigned	Unassigned	Unassigned	0.010162	0.0225831	0.0136163	0.00929893	0.0136163	0.00232473	0.00531367
ASV_16385	Bacteria	Elusimicrobiota	Lineage_IIa	Unassigned	Unassigned	Unassigned	Unassigned	0.009233	0.00597788	0.0119558	0.0139484	0.0109595	0.0073063	0.00597788
ASV_17841	Bacteria	Proteobacteria	Gammaproteobacteria	Burkholderiales	Oxalobacteraceae	Noviherbaspirillum	Unassigned	0.008834	0.0073063	0.00963103	0.0166052	0.00630999	0.00830261	0.00797051
ASV_2238	Bacteria	Proteobacteria	Alphaproteobacteria	Sphingomonadales	Sphingomonadaceae	Ellin6055	Unassigned	0.009166	0.0132842	0.0102952	0.00199263	0.0185979	0.00431736	0.00498157
ASV_10096	Bacteria	Actinobacteriota	Actinobacteria	Frankiales	Nakamurellaceae	Nakamurella	Unassigned	0.007705	0.0219189	0.00763841	0.00464946	0.00498157	0.00564578	0.00697419

## Sheet: Table S2
ASVID	Kingdom	Phylum	Class	Order	Family	Genus	Species	All	Bayi	Bomi	Gongga	Kanuo	Linzhou	Pulan
ASV_2	Fungi	Ascomycota	Unassigned	Unassigned	Unassigned	Unassigned	Unassigned	0.51574	0.00206884	0.000258605	0.163438	0.889561	0.00051721	1.64299
ASV_16	Fungi	Ascomycota	Unassigned	Unassigned	Unassigned	Unassigned	Unassigned	1.62449	2.06057	3.94347	4.18009	0.0175277	0.86387	0.0165507
ASV_3	Fungi	Mortierellomycota	Mortierellomycetes	Mortierellales	Mortierellaceae	Mortierella	Mortierella_sp	2.82545	0.0201712	1.26207	17.8753	0.645938	1.84886	1.20468
ASV_5	Fungi	Basidiomycota	Unassigned	Unassigned	Unassigned	Unassigned	Unassigned	2.96074	0.983734	5.26043	0.749437	3.32905	4.20282	1.18166
ASV_4	Fungi	Mortierellomycota	Mortierellomycotina_cls_Incertae_sedis	Mortierellales	Mortierellaceae	Mortierella	Mortierella_alpina_SH183635.07FU	2.4362	0.0279293	6.19635	2.52192	2.89621	0.753736	1.1058
ASV_8	Fungi	Ascomycota	Sordariomycetes	Xylariales	Apiosporaceae	Arthrinium	Arthrinium_pseudosinense_SH211156.07FU	2.57742	0.726163	0.00837672	2.344	0	11.0652	0.0206929
ASV_19	Fungi	Mortierellomycota	Mortierellomycetes	Mortierellales	Mortierellaceae	Mortierella	Mortierella_alpina	2.23953	0.617549	5.7522	1.00701	0.243376	3.95738	0.232805
ASV_6	Fungi	Ascomycota	Unassigned	Unassigned	Unassigned	Unassigned	Unassigned	2.33146	0.00465489	7.94317	1.18131	0.132764	2.59815	0.170355
ASV_7	Fungi	Mortierellomycota	Unassigned	Unassigned	Unassigned	Unassigned	Unassigned	1.78029	0	0.00335069	0	6.46197	0.00291216	2.90137
ASV_10	Fungi	Ascomycota	Sordariomycetes	Hypocreales	Nectriaceae	Gibberella	Gibberella_tricincta	1.61334	0.00672373	0.0164203	0.00310326	7.58026	0.0133298	1.04849
ASV_27	Fungi	Ascomycota	Dothideomycetes	Pleosporales	Pleosporaceae	Alternaria	Alternaria_terricola	1.8747	4.39887	0.752982	1.52267	0.487604	1.20279	3.83065
ASV_22	Fungi	Mortierellomycota	Mortierellomycotina_cls_Incertae_sedis	Mortierellales	Mortierellaceae	Mortierella	Mortierella_elongata_SH180118.07FU	1.5157	0	0.00452	0	6.60617	0.00616559	1.47068
ASV_12	Fungi	Ascomycota	Sordariomycetes	Sordariales	Chaetomiaceae	Unassigned	Unassigned	1.82502	0.00155163	0.000775815	0.00051721	0.0982699	0.00051721	8.85183
ASV_13	Fungi	Mortierellomycota	Mortierellomycotina_cls_Incertae_sedis	Mortierellales	Mortierellaceae	Mortierella	Unassigned	1.27334	0	0.00561628	0	4.6773	0.00439028	2.01978
ASV_5677	Fungi	Ascomycota	Eurotiomycetes	Chaetothyriales	Herpotrichiellaceae	Unassigned	Unassigned	1.39973	4.67506	3.43978	0.322222	0.0192416	0.880945	0.0219831
ASV_15	Fungi	Mortierellomycota	Mortierellomycetes	Mortierellales	Mortierellaceae	Mortierella	Mortierella_sp	1.26552	0.00103442	0.00431056	0	4.39542	0	2.24033
ASV_20	Fungi	Mortierellomycota	Mortierellomycetes	Mortierellales	Mortierellaceae	Mortierella	Mortierella_sp	1.28391	4.81005	3.76898	0.0051721	0.00287339	0.112004	0
ASV_18	Fungi	Mortierellomycota	Mortierellomycetes	Mortierellales	Mortierellaceae	Mortierella	Mortierella_sp	1.35284	0.128785	0.020947	0.0506866	0.0566058	0.388099	6.07917
ASV_29	Fungi	Ascomycota	Dothideomycetes	Pleosporales	Pleosporaceae	Bipolaris	Bipolaris_sorokiniana	1.07362	0.0848225	0.830795	5.23572	0.0471236	1.53784	0.18941
ASV_42	Fungi	Mortierellomycota	Mortierellomycetes	Mortierellales	Mortierellaceae	Mortierella	Mortierella_sp	1.11718	1.39078	2.77892	1.28113	0.0154351	1.34543	0
ASV_24	Fungi	Ascomycota	Sordariomycetes	Hypocreales	Nectriaceae	Unassigned	Unassigned	0.808142	0.00775815	0.00283348	0.00775815	3.43054	0.0167792	0.845037
ASV_23	Fungi	Ascomycota	Sordariomycetes	Hypocreales	Bionectriaceae	Clonostachys	Clonostachys_sp	1.07871	0	0	0	0.052583	0.02224	5.21611
ASV_25	Fungi	Basidiomycota	Agaricomycetes	Cantharellales	Cantharellales_fam_Incertae_sedis	Sistotrema	Sistotrema_hypogaeum	0.745334	7.23008	0.0337148	0	0.00344807	0.000275756	0
ASV_31	Fungi	Mortierellomycota	Unassigned	Unassigned	Unassigned	Unassigned	Unassigned	0.940873	0.00465489	0.227831	2.35175	0.00747081	2.99154	0.205974
ASV_32	Fungi	Ascomycota	Unassigned	Unassigned	Unassigned	Unassigned	Unassigned	0.805204	0.00103442	0	0	1.46744	0.000359299	2.62392
ASV_46	Fungi	Mortierellomycota	Mortierellomycetes	Mortierellales	Mortierellaceae	Mortierella	Mortierella_alpina	0.682662	0.0051721	0.0102707	5.27141	0.0289908	0.670392	0
ASV_53	Fungi	Ascomycota	Leotiomycetes	Thelebolales	Thelebolaceae	Thelebolus	Thelebolus_globosus	0.662243	0.132923	0.346504	0.00775815	1.65965	0.164183	1.17028
ASV_35	Fungi	Ascomycota	Dothideomycetes	Capnodiales	Cladosporiaceae	Cladosporium	Cladosporium_sp	0.708699	0	0.000258605	0.00103442	0.206002	0.00275023	3.2837
ASV_49	Fungi	Mortierellomycota	Mortierellomycotina_cls_Incertae_sedis	Mortierellales	Mortierellaceae	Mortierella	Unassigned	0.657204	0.236882	2.25758	0.175851	0.0065885	0.645389	0.105029
ASV_57	Fungi	Ascomycota	Sordariomycetes	Sordariales	Chaetomiaceae	Humicola	Humicola_grisea_SH374010.07FU	0.654462	2.59691	0.319119	0.56738	0.0632044	1.06778	0.180937
ASV_39	Fungi	Ascomycota	Unassigned	Unassigned	Unassigned	Unassigned	Unassigned	0.747461	0.0739611	0.738988	0.170679	0.0551691	2.74901	0.00258769
ASV_48	Fungi	Basidiomycota	Tremellomycetes	Filobasidiales	Piskurozymaceae	Solicoccozyma	Solicoccozyma_terrea_SH190018.07FU	0.650364	3.37583	1.45455	0.00724094	0.00431008	0.0368205	0
ASV_38	Fungi	Mortierellomycota	Mortierellomycetes	Mortierellales	Mortierellaceae	Mortierella	Mortierella_sp	0.714945	0.00310326	0.313867	0.157232	1.54724	1.20463	0.512052
ASV_52	Fungi	Mortierellomycota	Mortierellomycetes	Mortierellales	Mortierellaceae	Mortierella	Mortierella_sp	0.680992	0.0336187	1.29236	0.26326	0.570484	1.27509	0.107536
ASV_58	Fungi	Ascomycota	Leotiomycetes	Helotiales	Unassigned	Unassigned	Unassigned	0.577439	0.635134	0.494571	1.05356	0.166646	1.34003	0.00051721
ASV_37	Fungi	Mortierellomycota	Mortierellomycotina_cls_Incertae_sedis	Mortierellales	Mortierellaceae	Mortierella	Unassigned	0.588168	0	0.000320461	0.00568931	1.36801	0.00545638	1.64219
ASV_41	Fungi	Ascomycota	Unassigned	Unassigned	Unassigned	Unassigned	Unassigned	0.683119	0.00724094	0.0075614	1.25786	0.0853397	2.63037	0
ASV_47	Fungi	Ascomycota	Pezizomycetes	Pezizales	Pyronemataceae	Aleuria	Unassigned	0.548858	1.18803	1.92043	0	0.0972963	0.0853265	0.00206884
ASV_71	Fungi	Ascomycota	Dothideomycetes	Pleosporales	Pleosporaceae	Alternaria	Alternaria_japonica	0.490143	0.00672373	0.0767691	0.169128	0.172068	2.06895	0.0131933
ASV_108	Fungi	Ascomycota	Eurotiomycetes	Chaetothyriales	Herpotrichiellaceae	Exophiala	Exophiala_sp	0.58943	0.0651685	1.37913	0.0879257	0.174073	1.26588	0.00998317
ASV_89	Fungi	Basidiomycota	Tremellomycetes	Tremellales	Tremellaceae	Naganishia	Naganishia_randhawae_SH116217.07FU	0.488053	3.72753	0.513971	0	0	0.0137221	0
ASV_45	Fungi	Basidiomycota	Agaricomycetes	Cantharellales	Ceratobasidiaceae	Ceratobasidium	Ceratobasidium_sp	0.44232	4.31664	0.00801676	0.00206884	0	0	0
ASV_66	Fungi	Ascomycota	Dothideomycetes	Pleosporales	Pleosporaceae	Alternaria	Alternaria_sp	0.415055	0	0	4.06682	0	0.000359299	0
ASV_2499	Fungi	Ascomycota	Leotiomycetes	Helotiales	Unassigned	Unassigned	Unassigned	0.445148	0.00465489	0.00284466	0.0356875	0.0758575	2.08994	0
ASV_51	Fungi	Ascomycota	Leotiomycetes	Helotiales	unidentified	unidentified	Helotiales_sp	0.416401	0.183092	0.358063	0.0346531	1.54809	0.177041	0.00310607
ASV_56	Fungi	Ascomycota	Unassigned	Unassigned	Unassigned	Unassigned	Unassigned	0.482476	0.00362047	0.0126716	0.595826	0.00258605	0.497674	1.55174
ASV_54	Fungi	Ascomycota	Sordariomycetes	Xylariales	unidentified	unidentified	Xylariales_sp	0.431719	0.00103442	0.00444646	0.00051721	1.48841	0.0072705	0.763367
ASV_68	Fungi	Ascomycota	Sordariomycetes	Sordariales	Lasiosphaeriaceae	unidentified	Lasiosphaeriaceae_sp	0.437121	0.00362047	0	2.91396	0.000287339	0.682843	0
ASV_63	Fungi	Basidiomycota	Agaricomycetes	Agaricales	Entolomataceae	Clitopilus	Clitopilus_sp	0.389174	0	1.90695	0	0	0	0
ASV_80	Fungi	Mortierellomycota	Mortierellomycetes	Mortierellales	Mortierellaceae	Mortierella	Mortierella_sp	0.39666	1.62507	0.937304	0.0284466	0.149416	0.0450948	0
ASV_74	Fungi	Ascomycota	Pezizomycetes	Pezizales	Pyronemataceae	Pseudaleuria	Unassigned	0.454827	1.63645	1.41043	0	0	0	0
ASV_55	Fungi	Mortierellomycota	Mortierellomycotina_cls_Incertae_sedis	Mortierellales	Mortierellaceae	Unassigned	Unassigned	0.380169	0	0	0	1.15137	0	0.826599
ASV_64	Fungi	Basidiomycota	Agaricomycetes	Cantharellales	unidentified	unidentified	Cantharellales_sp	0.306839	0	1.50351	0	0	0	0
ASV_75	Fungi	Basidiomycota	Agaricomycetes	Cantharellales	Cantharellales_fam_Incertae_sedis	Minimedusa	Minimedusa_polyspora_SH201127.07FU	0.355004	0.91029	0.968045	0	0.00573663	0.311165	0
ASV_67	Fungi	Mortierellomycota	Mortierellomycetes	Mortierellales	Mortierellaceae	unidentified	Mortierellaceae_sp	0.308481	0	0.000775815	2.52502	0.12959	0.00335327	0.128287
ASV_77	Fungi	Ascomycota	Dothideomycetes	Pleosporales	unidentified	unidentified	Pleosporales_sp	0.340426	0.00827536	0.791433	0.0217228	0.662276	0.253653	0.011954
ASV_81	Fungi	Ascomycota	Eurotiomycetes	Chaetothyriales	Herpotrichiellaceae	Exophiala	Unassigned	0.333019	0.29843	1.42114	0.00103442	0	0.0609184	0
ASV_83	Fungi	Ascomycota	Dothideomycetes	Pleosporales	Unassigned	Unassigned	Unassigned	0.338461	0.2855	0.862573	0.257571	0.0882131	0.319231	0.12573
ASV_106	Fungi	Mortierellomycota	Mortierellomycetes	Mortierellales	Mortierellaceae	Mortierella	Mortierella_sp	0.338383	1.52474	0.577594	0.00568931	0.00344807	0.301304	0.0108614
ASV_69	Fungi	Ascomycota	Sordariomycetes	Hypocreales	Nectriaceae	Unassigned	Unassigned	0.31562	0.00051721	0.000837672	0	0.815745	0	0.811272
ASV_88	Fungi	Mortierellomycota	Mortierellomycetes	Mortierellales	Mortierellaceae	Mortierella	Mortierella_sp	0.331177	0.335152	1.44476	0.00568931	0	0.00758049	0
ASV_103	Fungi	Ascomycota	Unassigned	Unassigned	Unassigned	Unassigned	Unassigned	0.300863	0.0605136	0.464061	0.110166	0.270673	0.326529	0.354694
ASV_72	Fungi	Ascomycota	Sordariomycetes	Hypocreales	Nectriaceae	Unassigned	Unassigned	0.267588	0	0.00192277	0	1.27033	0.000359299	0.165608
ASV_73	Fungi	Ascomycota	Sordariomycetes	Sordariales	Chaetomiaceae	Trichocladium	Trichocladium_opacum_SH198656.07FU	0.266205	0.0465489	0.0871499	0	0	1.19398	0
ASV_78	Fungi	Ascomycota	Sordariomycetes	Sordariales	Chaetomiaceae	Trichocladium	Trichocladium_opacum	0.275811	0.394114	0.384029	0.00155163	0.00258605	0.757713	0.00957284
ASV_132	Fungi	Basidiomycota	Tremellomycetes	unidentified	unidentified	unidentified	Tremellomycetes_sp	0.271863	2.19711	0.203178	0	0	0.030396	0
ASV_93	Fungi	Chytridiomycota	Rhizophlyctiomycetes	Rhizophlyctidales	Rhizophlyctidaceae	Rhizophlyctis	Rhizophlyctis_rosea_SH202562.07FU	0.385525	0.0232745	0.0290251	0	0.272681	1.603	0
ASV_82	Fungi	Zoopagomycota	Zoopagomycetes	Zoopagales	Piptocephalidaceae	Syncephalis	Unassigned	0.344708	0.0289638	0.0693795	0.0274121	0.147394	0.0550109	1.40383
ASV_87	Fungi	Chytridiomycota	Unassigned	Unassigned	Unassigned	Unassigned	Unassigned	0.307558	0	0.134815	0	0.104591	0	1.27809
ASV_123	Fungi	Ascomycota	unidentified	unidentified	unidentified	unidentified	Ascomycota_sp	0.235656	0.0279293	0	2.27831	0	0.00159511	0
ASV_90	Fungi	Basidiomycota	Tremellomycetes	Filobasidiales	Filobasidiaceae	Naganishia	Unassigned	0.251297	0	0	0	0.947059	0	0.379003
ASV_84	Fungi	Ascomycota	Unassigned	Unassigned	Unassigned	Unassigned	Unassigned	0.223935	0.00051721	0.00444646	0	1.20711	0.00384636	0.00232955
ASV_125	Fungi	Ascomycota	Dothideomycetes	Pleosporales	Pleosporaceae	Bipolaris	Bipolaris_victoriae	0.242398	0.497556	0.00115813	1.53663	0	0.169498	0
ASV_85	Fungi	Ascomycota	Sordariomycetes	Sordariales	Chaetomiaceae	unidentified	Chaetomiaceae_sp	0.302897	0.00051721	0	0	0.0350554	0.00091081	1.45147
ASV_99	Fungi	Ascomycota	Unassigned	Unassigned	Unassigned	Unassigned	Unassigned	0.257856	0.599447	0.185881	0.769092	0.134262	0.210192	0.0623171
ASV_94	Fungi	Ascomycota	Sordariomycetes	Microascales	Microascaceae	unidentified	Microascaceae_sp	0.294141	0	0.00103442	0	0.00172403	0	1.4387
ASV_102	Fungi	Ascomycota	Eurotiomycetes	Onygenales	unidentified	unidentified	Onygenales_sp	0.285339	2.5964	0.0196935	0.0253433	0.007748	0.0414333	0.019191
ASV_112	Fungi	Ascomycota	Unassigned	Unassigned	Unassigned	Unassigned	Unassigned	0.232766	0.0144819	0.919854	0.0170679	0.00258605	0.178012	0.0245821
ASV_98	Fungi	Ascomycota	Pezizomycetes	Pezizales	Pezizaceae	Unassigned	Unassigned	0.283168	0.983734	0.773236	0	0	0.122422	0
ASV_95	Fungi	Mortierellomycota	Mortierellomycotina_cls_Incertae_sedis	Mortierellales	Mortierellaceae	Mortierella	Mortierella_sarnyensis_SH180134.07FU	0.205569	0.0149991	0.0125575	0.00362047	1.089	0.00531738	0
ASV_127	Fungi	Ascomycota	Pezizomycotina_cls_Incertae_sedis	Pezizomycotina_ord_Incertae_sedis	Pezizomycotina_fam_Incertae_sedis	Chalara	Unassigned	0.212466	1.96023	0.0455145	0.00672373	0	0.0120944	0
ASV_905	Fungi	Ascomycota	Dothideomycetes	Pleosporales	Leptosphaeriaceae	Leptosphaeria	Unassigned	0.256993	0.00103442	0.0248656	0.0201712	0.0350554	0.644671	0.547577
ASV_105	Fungi	Ascomycota	Sordariomycetes	Xylariales	Apiosporaceae	Arthrinium	Arthrinium_malaysianum_SH183136.07FU	0.241818	0.00051721	0.00051721	0.0144819	0.0430907	1.10598	0.0321324
ASV_107	Fungi	Mortierellomycota	Mortierellomycotina_cls_Incertae_sedis	Mortierellales	Mortierellaceae	Mortierella	Unassigned	0.272657	0.0160335	0.00051721	0.0279293	0.0272972	0.0710433	1.21791
ASV_97	Fungi	Basidiomycota	Tremellomycetes	Filobasidiales	Filobasidiaceae	Filobasidium	Filobasidium_sp	0.201066	0	0	0	1.0944	0.000258605	0
ASV_101	Fungi	Ascomycota	Unassigned	Unassigned	Unassigned	Unassigned	Unassigned	0.242109	0.00051721	0.000578564	0	0.230159	0	0.978354
ASV_100	Fungi	Ascomycota	Dothideomycetes	Pleosporales	Didymellaceae	Neoascochyta	Neoascochyta_desmazieri	0.19332	0	0	0	1.0485	0	0.00362047
ASV_104	Fungi	Basidiomycota	Tremellomycetes	Cystofilobasidiales	Cystofilobasidiaceae	Cystofilobasidium	Cystofilobasidium_macerans	0.198518	0	0	0	1.00737	0.00103442	0.0650729
ASV_111	Fungi	Mortierellomycota	Mortierellomycetes	Mortierellales	Mortierellaceae	Mortierella	Mortierella_sp	0.195394	0.00103442	0.0021302	0	0.947357	0.00432949	0.0978328
ASV_114	Fungi	Ascomycota	Dothideomycetes	Pleosporales	Phaeosphaeriaceae	Unassigned	Unassigned	0.219459	0.229124	0.0051721	0.0899946	0.281285	0.639833	0.0176291
ASV_121	Fungi	Ascomycota	Unassigned	Unassigned	Unassigned	Unassigned	Unassigned	0.17878	0.173783	0.786524	0	0	0.00260832	0
ASV_126	Fungi	Ascomycota	Pezizomycetes	Pezizales	Pyronemataceae	Pseudaleuria	Pseudaleuria_quinaultiana_SH215688.07FU	0.208062	0.00465489	0.00646513	0	1.12129	0	0.00155163
ASV_116	Fungi	Ascomycota	Dothideomycetes	Pleosporales	Phaeosphaeriaceae	Ophiosphaerella	Ophiosphaerella_sp	0.207627	0	0.00258605	0.0755127	0.290202	0.709865	0.0059832
ASV_113	Fungi	AscomycotaAscomycota	Unassigned	Unassigned	Unassigned	Unassigned	Unassigned	0.160242	0.00155163	0.000837169	0	0.837018	0.00051721	0.0297396
ASV_118	Fungi	Basidiomycota	Agaricomycetes	Tremellodendropsidales	Unassigned	Unassigned	Unassigned	0.160344	0	0.000258605	1.29768	0	0.136586	0
ASV_120	Fungi	Mortierellomycota	Mortierellomycetes	Mortierellales	Mortierellaceae	Mortierella	Mortierella_sp	0.192964	0.00103442	0	0.569966	0	0.660022	0
ASV_192	Fungi	Mortierellomycota	Mortierellomycetes	Mortierellales	Mortierellaceae	Mortierella	Mortierella_sp	0.168919	0	0.000775815	0	0.917761	0.00094376	0
ASV_173	Fungi	Basidiomycota	unidentified	unidentified	unidentified	unidentified	Basidiomycota_sp	0.189938	0	0.000258605	1.03959	0	0.41064	0
ASV_176	Fungi	Ascomycota	Sordariomycetes	Hypocreales	Nectriaceae	Cylindrocarpon	Unassigned	0.172781	0.0708578	0.0858569	0.523417	0.00316073	0.454645	0.00614444
ASV_133	Fungi	Basidiomycota	Agaricomycetes	Sebacinales	Sebacinaceae	unidentified	Sebacinaceae_sp	0.177968	0.144302	0.0512738	0	0	0.74862	0
ASV_148	Fungi	Ascomycota	Dothideomycetes	Pleosporales	Phaeosphaeriaceae	Neosetophoma	Neosetophoma_sp	0.20808	0.0160335	0.309584	0.0103442	0.240448	0.43509	0.0453274
ASV_135	Fungi	Ascomycota	Leotiomycetes	Helotiales	unidentified	unidentified	Helotiales_sp	0.165371	1.60439	0.00181024	0.00051721	0	0.00605829	0
ASV_124	Fungi	Ascomycota	Leotiomycetes	Helotiales	Helotiaceae	Phaeohelotium	Phaeohelotium_sp	0.173433	1.67317	0.0023893	0	0	0.0108463	0
ASV_4449	Fungi	Ascomycota	Dothideomycetes	Pleosporales	unidentified	unidentified	Pleosporales_sp	0.157137	0.00465489	0.000775815	0	0	0.766868	0
ASV_144	Fungi	Ascomycota	Dothideomycetes	Pleosporales	Phaeosphaeriaceae	Neosetophoma	Neosetophoma_sp	0.297462	0.00155163	0.0191981	0.131889	0.975421	0.374657	0.119111
ASV_129	Fungi	Rozellomycota	Unassigned	Unassigned	Unassigned	Unassigned	Unassigned	0.157203	1.27389	0.00258605	0.00879257	0.0165946	0.0840191	0.0274121
ASV_142	Fungi	Ascomycota	Eurotiomycetes	Chaetothyriales	Herpotrichiellaceae	Exophiala	Exophiala_sp	0.177307	0.411699	0.392124	0.0408596	0	0.250402	0
ASV_948	Fungi	Ascomycota	Leotiomycetes	Helotiales	unidentified	unidentified	Helotiales_sp	0.147104	0	0.131113	0.663063	0.0341933	0.199902	0.0274894
ASV_145	Fungi	Ascomycota	Leotiomycetes	Helotiales	Unassigned	Unassigned	Unassigned	0.153168	0.442215	0.400373	0	0	0.129041	0
ASV_130	Fungi	Basidiomycota	Tremellomycetes	Tremellales	Bulleribasidiaceae	Vishniacozyma	Vishniacozyma_victoriae	0.170853	0	0	0	0.0103442	0	0.827869
ASV_155	Fungi	Ascomycota	Unassigned	Unassigned	Unassigned	Unassigned	Unassigned	0.155021	0	0.000579066	0	0.0778689	0.000551511	0.688388
ASV_138	Fungi	Ascomycota	Sordariomycetes	Microascales	Unassigned	Unassigned	Unassigned	0.153193	0	0	0	0.0143669	0	0.737718
ASV_149	Fungi	Ascomycota	Dothideomycetes	Pleosporales	Phaeosphaeriaceae	Unassigned	Unassigned	0.146423	0.00051721	0.00121898	0	0.0462616	0	0.674359
ASV_140	Fungi	Chytridiomycota	unidentified	unidentified	unidentified	unidentified	Chytridiomycota_sp	0.161848	0	0	0	0	0	0.793055
ASV_150	Fungi	Ascomycota	Dothideomycetes	Pleosporales	Phaeosphaeriaceae	Paraphoma	Paraphoma_chrysanthemicola	0.157148	0.00258605	0.00613349	0.00568931	0.0683867	0.682688	0.0155163
ASV_1109	Fungi	Ascomycota	Unassigned	Unassigned	Unassigned	Unassigned	Unassigned	0.163361	0.00930978	0.036008	0	0	0.759805	0
ASV_158	Fungi	Ascomycota	Sordariomycetes	Sordariales	Chaetomiaceae	Unassigned	Unassigned	0.143447	1.40474	0.00051721	0	0	0	0

## Sheet: Table S3
Significance of bacterial dissimilarity	Compare	P value
manhatten	Bomi VS Linzhou	9.999e-05
manhatten	Bomi VS Kanuo	9.999e-05
manhatten	Bomi VS Pulan	9.999e-05
manhatten	Bomi VS Bayi	0.00219978
manhatten	Bomi VS Gongga	0.00039996
manhatten	Linzhou VS Kanuo	0.00019998
manhatten	Linzhou VS Pulan	9.999e-05
manhatten	Linzhou VS Bayi	0.00049995
manhatten	Linzhou VS Gongga	0.00049995
manhatten	Kanuo VS Pulan	9.999e-05
manhatten	Kanuo VS Bayi	0.00049995
manhatten	Kanuo VS Gongga	0.00049995
manhatten	Pulan VS Bayi	0.00029997
manhatten	Pulan VS Gongga	0.00039996
manhatten	Bayi VS Gongga	0.0069993

## Sheet: Table s4
Significance of Beta-dispersion of Bray-Curtis
$group
diff lwr upr p adj
Rbayi-RBomi -0.075871105 -0.15480835 0.003066138 0.0658934
RKanuo-RBomi -0.069303692 -0.13375568 -0.004851704 0.0285158
RGongga-RBomi -0.063257198 -0.14219444 0.015680044 0.1830506
RLinzhou-RBomi -0.038667238 -0.10311923 0.025784750 0.4842093
RPulan-RBomi -0.106864378 -0.17131637 -0.042412389 0.0001635
RKanuo-Rbayi 0.006567412 -0.07236983 0.085504655 0.9998631
RGongga-Rbayi 0.012613906 -0.07853497 0.103762783 0.9983682
RLinzhou-Rbayi 0.037203866 -0.04173338 0.116141109 0.7244163
RPulan-Rbayi -0.030993273 -0.10993052 0.047943969 0.8486760
RGongga-RKanuo 0.006046494 -0.07289075 0.084983736 0.9999089
RLinzhou-RKanuo 0.030636454 -0.03381553 0.095088442 0.7172931
RPulan-RKanuo -0.037560685 -0.10201267 0.026891303 0.5162754
RLinzhou-RGongga 0.024589960 -0.05434728 0.103527202 0.9371081
RPulan-RGongga -0.043607179 -0.12254442 0.035330063 0.5737755
RPulan-RLinzhou -0.068197139 -0.13264913 -0.003745151 0.0325076
Altitude 1 1.2621 1.26212 3.9617 0.06818 0.001 ***
Carbon 1 1.2671 1.26713 3.9775 0.06845 0.001 ***
TN 1 0.6213 0.62133 1.9503 0.03356 0.001 ***
AP 1 0.4499 0.44991 1.4123 0.02430 0.028 *
K 1 0.8366 0.83656 2.6259 0.04519 0.001 ***

## Sheet: Table S5
(Observed p-value below diagonal, permuted p-value above diagonal)
Rbayi RBomi RGongga RKanuo RLinzhou RPulan
Rbayi 0.01500000 0.00100000 0.91100000 0.26100000 0.030
RBomi 0.02181782 0.55500000 0.08300000 0.02900000 0.001
RGongga 0.00118160 0.50104863 0.33100000 0.08600000 0.001
RKanuo 0.88604148 0.09384592 0.32132468 0.54000000 0.690
RLinzhou 0.26843441 0.03616962 0.11160659 0.49840297 0.002
RPulan 0.03465258 0.00012384 0.00001844 0.66471670 0.00349907
Altitude 1 2.0796 2.07964 9.0054 0.12630 0.001 ***
Carbon 1 1.9659 1.96588 8.5127 0.11939 0.001 ***
TN 1 0.7761 0.77611 3.3608 0.04713 0.001 ***
AP 1 0.4038 0.40377 1.7484 0.02452 0.055 .
K 1 1.2100 1.21002 5.2397 0.07349 0.001 ***

## Sheet: Table S6
Genus	BM1	BM2	BM3	BM4	BM5	BM6	BM7	BM8	BM9	BM10	LZ1	LZ2	LZ3	LZ4	LZ5	LZ6	LZ7	LZ8	LZ9	LZ10	KR1	KR2	KR3	KR4	KR5	KR6	KR7	KR8	KR9	KR10	PL1	PL2	PL3	PL4	PL5	PL6	PL7	PL8	PL9	PL10	BY1	BY2	BY3	BY4	BY5	GG1	GG2	GG3	GG4
Unassigned	26.2	17	26.6	20.3	31.9	28.1	31.2	27.6	32.3	30.2	29.7	28.2	24.2	25.2	24.3	24.9	27.2	27.2	25.5	26.5	30.6	22	27.4	12.7	17.8	19.1	27.1	24.4	22.5	26.2	21.4	25.1	25.8	28.8	23.3	26.8	28	24.4	24.3	28.4	30.5	27.6	28.5	29	31.5	25.4	25.2	33	29.1
RB41	9.17	5.9	10.2	7.02	7.89	7.31	9.2	8.31	9.52	11.8	10.6	9.63	5.76	16.7	8.13	19.8	10.1	10.8	18.2	14.2	4.07	3.48	4.02	3.34	3.99	4.99	5.72	2.61	3.8	3.64	0.482	0.897	1.22	1.73	1.02	1.13	0.648	0.618	0.787	1.5	1.89	1.06	4.21	6.75	6.76	10.6	9.67	3.58	10.4
Gemmatimonadaceae_uncultured	2.99	2.66	2.53	2.47	2.98	2.12	2.84	2.62	2.78	2.65	2.34	1.69	1.43	1.88	1.36	2.85	1.55	1.49	3.02	2.49	2.73	1.6	2.04	1.09	1.11	1.78	2.26	3.16	2.15	2.15	4.9	5.91	6.78	7.01	5.9	8.01	7.98	6.92	6.28	7.19	3.49	2.5	3.98	3.57	3.15	1.99	1.71	1.52	2.2
Haliangium	1.06	0.628	0.741	0.727	1.1	1.02	0.82	0.847	1.07	0.976	1.2	1.05	1.05	1.07	0.993	1.14	1.24	1.22	1.08	1.22	0.322	0.223	0.349	0.13	0.216	0.259	0.249	0.412	0.292	0.352	0.996	1.28	1.15	1.1	1.13	1.01	1.04	0.867	1.2	1.49	1.17	0.877	1.11	1.28	1.4	1.04	0.893	1.45	1.14
Microscillaceae_uncultured	0.797	0.521	1.3	0.923	2.07	2.2	1.15	2.19	2.25	1.94	1.35	2.86	3.81	1.9	2.11	0.993	3.05	2.95	1.53	1.5	1.59	0.996	1.06	0.614	1.28	0.93	1.84	0.87	1.02	1.45	1.02	2.43	1.62	1.83	1.42	0.425	0.694	0.734	1.82	1.59	1.35	1.52	1.59	0.754	1.41	3.43	3.03	4.86	2.23
Roseiflexaceae_uncultured	2.22	1.67	0.96	0.983	0.784	0.747	0.674	0.631	0.84	0.751	1.6	1.1	0.787	1.07	1.43	2.1	0.777	0.883	2.6	2.77	1.34	1.08	1.46	0.714	1.03	1.29	0.85	0.242	1.45	1.35	0.232	0.335	0.312	0.223	0.362	0.229	0.189	0.269	0.226	0.272	0.462	0.472	0.817	0.937	1.29	0.946	0.953	0.306	0.946
Bryobacter	2.81	2.11	1.08	1.53	1.09	1.41	1.12	1.07	1.18	1.17	1.29	1.61	1.58	1	1.84	0.747	1.07	1.29	1.2	1.38	1.32	1.49	1.51	0.787	1.27	1.74	1.82	1.06	1.73	1.67	0.349	0.362	0.279	0.362	0.408	0.306	0.266	0.292	0.432	0.296	3.62	2.69	1.83	3.06	3.62	0.767	0.87	1	0.88
Gemmatimonas	1.11	1.16	0.262	0.714	0.425	0.349	0.252	0.256	0.322	0.342	0.535	0.903	0.608	0.425	0.591	0.747	0.591	0.691	1.15	0.478	0.751	0.501	0.379	0.276	0.415	0.638	0.339	1.06	0.744	0.482	0.764	0.797	1.05	0.88	0.837	0.721	0.757	0.754	0.867	0.747	1.15	1.1	1.09	1.01	1.04	0.179	0.246	0.236	0.296
Sphingomonas	2.27	4.05	3.04	3.14	1.54	0.927	1.12	1.49	1.11	1.47	2.28	2.48	2.84	2.4	1.78	1.9	2.52	2.35	2.31	1.95	3.75	4.28	3.1	1.91	2.48	3.5	2.17	6.2	3.66	4.76	7.99	7.11	9.38	9.14	8.63	10.6	10.3	8.18	9.32	9.78	1.05	2.42	1.65	1.6	1.61	1.7	2.84	1.32	2.32
MND1	0.767	0.674	0.94	0.585	1.19	0.731	0.721	0.827	0.767	0.877	0.339	0.315	0.435	0.611	0.448	0.292	0.531	0.551	0.498	0.332	0.392	0.143	0.458	0.0764	0.183	0.146	0.209	0.92	0.13	0.256	1.89	1.73	2.46	2.23	2.13	2.65	3.34	2.21	1.88	2.86	1.27	0.651	0.83	0.8	0.9	1.16	0.711	0.707	1.01
Chitinophagaceae_uncultured	2.78	1.74	1.16	1.77	0.943	0.78	0.561	0.824	0.844	0.897	1.5	1.57	1.57	1.48	1.45	3.6	2.96	3.07	2.9	2.54	0.78	0.528	0.608	0.482	0.601	0.568	0.747	0.276	0.711	0.565	0.13	0.252	0.322	0.332	0.262	0.183	0.189	0.226	0.219	0.286	1.47	1.55	1.25	1.67	1.51	1.43	1.76	0.824	1.42
Flavobacterium	0.299	2.07	0.126	0.511	0.369	0.345	0.315	0.741	0.282	0.518	0.0797	0.452	2.21	0.203	0.485	0.399	0.834	0.458	0.389	0.422	1.09	0.684	0.302	0.445	0.558	0.236	0.448	0.143	0.329	0.395	0.176	0.289	0.193	0.153	0.113	0.0996	0.0897	0.103	0.186	0.13	1.08	1.96	0.428	0.551	0.412	3.6	0.946	0.644	0.289
Bacillus	11.3	13.2	5.61	14.3	2.4	7.03	3.67	5.44	2.36	3.83	0.561	0.976	0.707	1.94	3.8	1.01	1.74	1.38	1.82	2.18	1.13	2.36	4.64	16.2	1.84	1.81	6.35	8.99	0.844	1.73	7.76	5.12	3.48	4.6	4.27	4.64	4.15	6.83	3.12	2.92	2.29	0.774	1.81	1.03	1.5	1.49	2.24	0.382	0.956
Flavisolibacter	0.448	0.917	0.963	1.18	0.535	0.488	0.339	0.598	0.435	0.601	1.55	2.11	1.98	1.26	2.19	2.41	2.33	2.27	2.45	1.66	0.508	2.17	0.687	0.585	1.52	2.17	0.787	0.269	2.04	1.06	0.136	0.309	0.206	0.359	0.173	0.0498	0.0963	0.113	0.229	0.183	0.312	0.282	0.754	0.598	0.482	0.535	1.25	0.561	0.993
Xanthobacteraceae_uncultured	1.56	0.863	0.731	0.614	1.04	0.973	1.08	0.694	0.993	0.8	0.389	0.282	0.306	0.382	0.339	0.246	0.325	0.312	0.269	0.292	0.96	0.415	0.863	0.359	0.435	0.329	0.571	0.937	0.594	0.618	0.764	0.707	0.757	0.747	0.687	0.837	0.89	0.744	0.681	0.81	1.56	1.42	1.07	1.55	1.6	0.299	0.223	0.246	0.312
Caldilineaceae_uncultured	0.186	0.199	0.558	0.402	0.359	0.242	0.209	0.216	0.223	0.339	0.289	0.279	0.219	0.242	0.452	0.269	0.292	0.246	0.395	0.445	1.13	1.21	1.62	0.681	1.39	1.21	1.46	0.764	1.21	1.34	0.568	0.555	0.767	0.478	0.585	0.482	0.242	0.359	0.478	0.475	0.0996	0.083	0.186	0.0531	0.116	0.521	0.661	0.452	0.555
Terrimonas	0.365	0.538	1.14	0.903	1.64	1.7	1.28	1.7	1.83	1.59	0.661	0.687	0.767	0.827	0.538	0.594	1	0.953	0.724	0.548	0.717	0.379	0.604	0.256	0.312	0.213	1.12	0.13	0.408	0.561	0.0996	0.262	0.159	0.166	0.113	0.0432	0.0697	0.0764	0.166	0.242	0.887	0.571	1.5	0.658	0.415	0.747	0.687	2.31	0.814
Ferruginibacter	0.299	0.677	0.727	0.877	0.993	0.9	0.664	0.983	0.854	0.87	0.604	0.99	1.04	0.787	0.87	0.88	1.15	0.98	0.913	0.784	0.81	1.7	0.867	0.737	1.64	1.67	1.31	0.428	1.93	1.28	0.0697	0.153	0.0996	0.0863	0.0863	0.0797	0.106	0.139	0.176	0.13	0.601	0.435	0.555	0.568	0.286	0.209	0.389	0.624	0.345
Chthoniobacter	0.315	0.408	0.362	0.395	0.405	0.438	0.196	0.551	0.438	0.432	0.389	0.531	0.621	0.495	0.621	0.335	0.478	0.495	0.418	0.425	0.498	0.561	0.408	0.418	0.462	0.521	0.339	0.335	0.761	0.501	0.306	0.379	0.319	0.266	0.359	0.239	0.242	0.236	0.415	0.362	0.269	0.292	0.418	0.325	0.339	0.256	0.458	0.252	0.422
JGI_0001001-H03	0.744	0.764	0.631	0.677	1.55	1.22	1.38	1.35	1.62	1.3	0.996	1.1	1.13	0.734	0.591	0.711	0.903	0.917	0.581	0.777	0.78	0.95	0.917	0.385	0.87	1.01	1.5	0.375	1.2	1.47	0.315	0.302	0.412	0.329	0.382	0.176	0.156	0.229	0.565	0.352	1.74	0.817	1.6	1.99	2	0.531	0.535	0.794	0.976
Nocardioides	0.213	0.349	0.372	0.286	0.223	0.256	0.339	0.209	0.173	0.209	0.472	0.345	0.422	0.375	0.531	0.176	0.521	0.462	0.365	0.475	1.05	1	1.16	0.455	0.907	1.13	0.478	0.272	1.11	1.08	0.309	0.302	0.236	0.186	0.199	0.209	0.133	0.173	0.206	0.183	0.306	0.379	0.418	0.309	0.216	0.153	0.189	0.156	0.242
Adhaeribacter	0.0764	0.196	0.784	0.604	0.495	0.445	0.329	0.681	0.405	0.581	0.95	0.747	1.45	0.907	1.81	0.807	1.8	1.55	0.687	0.85	1.96	2.35	1.99	2.26	4.22	3.67	3.1	0.545	2.81	2.31	0.0498	0.173	0.0731	0.0996	0.136	0.0565	0.0565	0.0731	0.0764	0.0365	0.11	0.0465	0.12	0.0863	0.0365	0.229	0.784	0.236	0.339
Steroidobacter	0.296	0.309	0.452	0.468	0.641	1.17	0.588	0.634	0.834	0.741	0.415	0.302	0.638	0.614	0.448	0.123	0.402	0.442	0.189	0.289	0.219	0.325	0.259	0.292	0.179	0.302	0.548	0.837	0.242	0.345	1.11	1.66	0.814	0.857	1.33	0.777	0.837	0.887	1.42	0.98	0.223	0.306	0.355	0.189	0.216	0.428	0.548	1.18	0.588
Ellin6067	0.365	0.412	0.232	0.349	0.286	0.219	0.219	0.266	0.372	0.379	0.219	0.216	0.236	0.279	0.173	0.296	0.239	0.312	0.438	0.266	0.199	0.0897	0.256	0.0764	0.149	0.093	0.106	0.239	0.149	0.139	0.428	0.591	0.684	0.551	0.608	0.604	0.85	0.528	0.548	0.807	0.408	0.754	0.528	0.741	0.744	0.342	0.379	0.488	0.671
Pedobacter	0.322	0.482	0.475	0.857	0.621	0.325	0.249	0.85	0.402	0.558	0.183	0.249	0.385	0.123	0.256	0.123	0.219	0.223	0.166	0.0697	0.674	0.943	1.14	6.35	2.19	0.425	0.355	0.236	0.422	0.585	0.299	0.442	0.229	0.143	0.199	0.136	0.206	0.286	0.266	0.422	0.159	0.482	0.495	0.405	0.186	0.422	0.226	0.382	0.266
Saprospiraceae_uncultured	0.083	0.083	0.465	0.375	0.345	0.389	0.256	0.535	0.511	0.515	0.737	0.648	0.631	0.893	0.465	0.535	0.913	0.817	0.252	0.478	1.18	0.84	1.02	0.492	0.555	0.296	1.95	0.465	0.651	0.897	0.468	0.644	0.744	0.651	0.422	0.349	0.246	0.528	0.8	0.714	0.302	0.292	0.335	0.183	0.0531	0.993	2	1.72	1.59
Candidatus_Udaeobacter	1.53	1.76	0.193	0.804	0.89	0.953	0.282	0.744	0.82	0.92	0.0963	0.0565	0.0332	0.149	0.156	0.375	0.0863	0.0565	0.638	0.535	0.246	0.355	0.252	0.276	0.166	0.236	0.232	0.226	0.385	0.232	0.11	0.159	0.223	0.0897	0.143	0.149	0.183	0.12	0.159	0.276	1.12	0.355	0.681	1.24	0.81	0.106	0.0863	0	0.0598
Nitrospira	2.41	1.1	1.81	1.23	1.53	1.5	2.13	1.7	1.64	1.44	0.907	0.468	0.525	0.804	0.621	0.335	0.658	0.538	0.482	0.551	0.322	0.246	0.465	0.236	0.315	0.349	0.614	0.91	0.422	0.442	0.701	1.15	1.15	1.2	0.95	1.29	1.29	1.18	1.04	1.12	2.54	0.658	1.3	2.16	2.15	0.854	0.648	0.488	1.4
Ohtaekwangia	0.0332	0.103	0.123	0.196	0.309	0.319	0.203	0.355	0.349	0.578	0.309	0.594	1.1	0.262	0.711	0.335	0.78	0.9	0.385	0.488	0.249	0.0731	0.0963	0.0664	0.0731	0.0365	0.166	0.0266	0.0996	0.116	0.116	0.259	0.083	0.123	0.0598	0.0531	0.0365	0.0565	0.213	0.143	0.113	0.687	0.302	0.113	0.0299	1.08	1.33	1.86	0.983
Candidatus_Solibacter	2.16	1	0.113	0.468	0.133	0.113	0.126	0.133	0.186	0.103	0.153	0.143	0.0498	0.0731	0.083	0.179	0.0863	0.11	0.183	0.193	0.143	0.0465	0.169	0.0498	0.0465	0.0631	0.159	0.0664	0.0565	0.0897	0.0166	0.0166	0.0332	0.0299	0.0199	0.0232	0.0332	0.0199	0.0299	0.00996	1.3	1.37	0.784	1.49	2	0.0963	0.0399	0.126	0.0764
Massilia	0.143	0.286	0.442	0.365	0.229	0.176	0.179	0.389	0.139	0.342	0.408	0.468	1.01	0.581	0.438	0.296	0.498	0.425	0.352	0.242	0.445	1.14	0.475	0.335	1.25	0.834	0.359	0.306	0.82	0.777	0.169	0.173	0.189	0.13	0.362	0.173	0.173	0.193	0.12	0.146	0.339	0.873	0.203	0.399	0.462	0.149	0.133	0.0266	0.11
Anaerolineaceae_uncultured	0.226	0.183	0.302	0.163	0.528	0.399	0.764	0.389	0.594	0.408	0.223	0.146	0.0697	0.139	0.133	0.262	0.106	0.146	0.203	0.143	0.143	0.0996	0.169	0.0598	0.12	0.11	0.149	0.232	0.106	0.156	0.319	0.349	0.276	0.229	0.252	0.352	0.462	0.448	0.279	0.455	0.355	0.279	0.329	0.395	0.266	0.402	0.432	0.458	0.452
Gaiella	0.266	0.256	0.438	0.203	0.282	0.269	0.375	0.299	0.296	0.272	0.408	0.213	0.189	0.315	0.322	0.173	0.276	0.256	0.183	0.219	0.638	0.232	0.561	0.206	0.262	0.279	0.359	0.681	0.362	0.528	0.531	0.741	0.77	0.757	0.628	0.648	0.8	0.88	0.588	0.561	0.173	0.133	0.246	0.335	0.183	0.176	0.153	0.0731	0.153
Acidibacter	0.585	0.608	0.558	0.621	1.06	1.06	0.608	0.96	1.16	0.88	0.392	0.339	0.784	0.485	0.402	0.266	0.365	0.385	0.372	0.581	0.488	0.299	0.379	0.176	0.183	0.196	0.369	0.983	0.299	0.448	2.12	1.44	1.2	1.02	2.21	1.58	1.56	1.32	1.99	1.51	1.06	0.538	1.13	0.668	0.787	1.1	0.93	2.54	0.415
Iamia	0.0299	0.0266	0.276	0.12	0.309	0.232	0.309	0.159	0.279	0.179	0.292	0.173	0.163	0.176	0.149	0.12	0.266	0.229	0.0697	0.163	0.893	0.445	0.455	0.236	0.262	0.359	0.345	0.475	0.395	0.531	0.319	0.405	0.306	0.452	0.538	0.309	0.329	0.392	0.435	0.282	0.0897	0.176	0.242	0.0697	0.0631	0.163	0.153	0.269	0.259
Edaphobaculum	0.12	0.189	0.159	0.339	0.239	0.199	0.196	0.379	0.206	0.276	0.173	0.173	0.279	0.169	0.139	0.143	0.239	0.209	0.136	0.199	0.787	0.594	0.372	0.339	0.81	0.528	0.734	0.0232	0.472	0.82	0.0133	0.0299	0.00664	0.0166	0.00332	0.00664	0.00996	0	0.00332	0.0365	0.156	0.0863	0.226	0.219	0.146	0.0664	0.0897	0.286	0.0797
Ramlibacter	0.654	1.1	0.306	0.538	0.269	0.136	0.246	0.252	0.236	0.249	0.369	0.501	0.445	0.289	0.372	0.531	0.515	0.684	0.518	0.359	0.183	0.262	0.126	0.146	0.183	0.159	0.0764	0.219	0.209	0.176	0.359	0.405	0.472	0.312	0.415	0.349	0.495	0.485	0.362	0.402	0.405	0.721	0.631	0.847	0.498	0.485	0.837	0.731	0.867
Pseudomonas	0.558	0.379	0.252	0.309	0.123	0.166	0.332	0.272	0.276	0.179	0.0863	0.0897	2.69	0.11	0.106	0.13	0.146	0.146	0.0432	0.126	0.179	0.183	0.106	0.193	0.083	0.0232	0.183	0.0863	0.0631	0.0232	0.0963	0.229	0.0664	0.0996	0.193	0.143	0.0697	0.106	0.143	0.0432	0.644	1.81	0.399	0.385	0.541	3.62	0.179	0.485	0.943
Blastocatella	0.083	0.146	0.359	0.302	0.953	0.883	0.761	0.714	0.883	0.863	0.79	0.704	0.458	0.492	0.369	0.299	0.418	0.475	0.296	0.448	0.714	1.83	0.714	0.561	1.32	1.4	0.425	0.0731	1.15	1.17	0.0299	0.0365	0.0199	0.0498	0.00996	0.00664	0.00332	0.00664	0.0498	0.0432	0.0598	0.133	0.113	0.123	0.0697	0.199	0.402	0.309	0.269
Hymenobacter	0.0399	0.116	0.0664	0.0797	0.0432	0.0232	0.0432	0.0432	0.0199	0.0465	0.418	0.239	0.223	0.923	0.139	0.256	0.282	0.0996	0.149	0.159	0.166	0.937	0.428	0.173	0.475	1.61	0.189	0.0266	0.641	0.382	0	0	0	0.00332	0	0	0	0	0.00332	0	0.0133	0.0432	0.0465	0.0598	0.0399	0.00332	0.0266	0.0266	0.0432
Blastocatellaceae_uncultured	0.751	0.794	1.41	1.45	1.15	1.11	0.857	1.08	1.49	1.05	3.43	4.36	3.13	3.02	2.21	3.28	3.8	3.46	2.79	2.74	1.54	1.37	1.62	1.06	1.83	2.04	2.87	2.31	2.04	2.65	2.12	2.28	3.08	3.28	3.12	1.98	1.25	1.65	2.67	1.77	0.863	0.824	1.32	0.508	0.482	2.18	2.87	1.82	2.41
Lysobacter	0.153	0.538	0.511	0.508	0.236	0.203	0.232	0.329	0.249	0.246	0.269	0.332	0.362	0.232	0.418	0.159	0.495	0.485	0.249	0.209	0.163	0.11	0.0365	0.372	0.0365	0.106	0.083	0.123	0.0631	0.0465	0.296	0.266	0.452	0.329	0.259	0.412	0.266	0.302	0.475	0.269	0.0863	0.575	0.286	0.226	0.106	0.289	0.488	0.213	0.382
Ilumatobacteraceae_uncultured	0.123	0.0963	0.239	0.196	0.306	0.292	0.362	0.242	0.309	0.279	0.389	0.252	0.239	0.216	0.306	0.169	0.236	0.216	0.169	0.213	0.452	0.296	0.438	0.12	0.216	0.246	0.319	0.276	0.349	0.432	0.166	0.269	0.236	0.209	0.206	0.193	0.259	0.286	0.179	0.209	0.106	0.0897	0.093	0.0531	0.0432	0.146	0.12	0.0963	0.126
Solirubrobacter	0.169	0.163	0.223	0.163	0.249	0.319	0.521	0.209	0.183	0.252	0.252	0.163	0.139	0.223	0.249	0.0897	0.13	0.149	0.183	0.156	0.495	0.435	0.296	0.196	0.272	0.458	0.186	0.242	0.389	0.372	0.239	0.209	0.209	0.139	0.159	0.159	0.232	0.163	0.136	0.136	0.0697	0.0531	0.13	0.139	0.106	0.0399	0.0565	0.0465	0.0697
Devosia	0.0465	0.289	0.179	0.159	0.399	0.219	0.319	0.203	0.302	0.266	0.143	0.116	0.12	0.123	0.0996	0.0697	0.163	0.126	0.103	0.0863	0.817	0.674	0.511	0.531	0.259	0.306	0.279	0.428	0.382	0.591	0.455	0.448	0.282	0.329	0.538	0.435	0.428	0.352	0.455	0.408	0.339	0.84	0.581	0.256	0.213	0.12	0.123	0.306	0.116
Subgroup_10	0.0697	0.0963	0.213	0.126	0.219	0.126	0.166	0.136	0.106	0.123	0.232	0.143	0.123	0.186	0.123	0.206	0.143	0.179	0.279	0.203	0.588	0.372	0.581	0.173	0.428	0.292	0.365	0.169	0.452	0.598	0.0498	0.0996	0.0664	0.103	0.11	0.113	0.216	0.093	0.0863	0.123	0.0963	0.186	0.12	0.0697	0.12	0.395	0.345	0.468	0.319
Opitutus	0.133	0.103	0.093	0.143	0.0996	0.0764	0.0166	0.12	0.0664	0.0731	0.329	0.322	0.418	0.219	0.385	0.206	0.306	0.332	0.236	0.203	0.448	0.259	0.365	0.256	0.286	0.309	0.492	0.246	0.412	0.395	0.136	0.116	0.0963	0.093	0.173	0.0664	0.123	0.0963	0.149	0.133	0.312	0.349	0.252	0.183	0.395	0.186	0.296	0.438	0.299
Pseudonocardia	0.415	0.296	0.475	0.369	0.292	0.681	0.651	0.372	0.329	0.405	0.382	0.299	0.183	0.395	0.704	0.628	0.369	0.362	0.604	0.707	0.219	0.395	0.249	0.216	0.186	0.375	0.219	0.505	0.216	0.299	0.634	0.644	0.531	0.412	0.614	0.697	0.624	0.761	0.415	0.614	0.0731	0.093	0.156	0.133	0.136	0.143	0.213	0.0232	0.0498
Rhizobacter	0.428	0.322	0.159	0.246	0.136	0.123	0.116	0.156	0.153	0.116	0.266	0.345	0.296	0.173	0.262	0.242	0.276	0.332	0.242	0.315	0.116	0.159	0.159	0.0598	0.0963	0.13	0.0863	0.156	0.103	0.189	0.12	0.0731	0.246	0.169	0.309	0.209	0.203	0.183	0.116	0.166	0.193	0.478	0.279	0.538	0.458	0.219	0.438	0.292	0.462
AKYG587	0.0432	0.0365	0.312	0.0963	0.508	0.315	0.475	0.399	0.286	0.505	0.203	0.342	0.614	0.375	0.462	0.183	0.372	0.575	0.13	0.342	0.395	0.113	0.558	0.0731	0.123	0.193	0.448	0.631	0.166	0.315	0.658	0.737	0.9	1.01	1.14	0.877	0.794	0.432	0.927	0.873	0.0664	0.00996	0.106	0.0697	0.0664	0.425	0.379	0.143	0.282
Segetibacter	0.146	0.651	0.166	0.561	0.199	0.219	0.186	0.196	0.116	0.223	0.116	0.083	0.0332	0.176	0.083	0.133	0.0996	0.0531	0.146	0.123	0.093	0.664	0.136	0.143	0.528	0.578	0.0731	0.0631	0.458	0.276	0.00332	0	0	0.00664	0	0	0	0.00332	0.00332	0	0.116	0.0299	0.123	0.282	0.209	0	0.0133	0.0199	0
Pedosphaeraceae_uncultured	0.149	0.123	0.0996	0.136	0.169	0.203	0.0432	0.153	0.149	0.186	0.232	0.199	0.306	0.219	0.282	0.282	0.242	0.362	0.239	0.196	0.146	0.0465	0.216	0.0897	0.13	0.103	0.239	0.0266	0.0531	0.13	0.083	0.133	0.0897	0.156	0.133	0.159	0.093	0.0432	0.113	0.176	0.183	0.143	0.126	0.126	0.143	0.418	0.279	0.575	0.315
Pedomicrobium	0.183	0.0996	0.352	0.179	0.658	0.495	0.727	0.435	0.604	0.405	0.153	0.0863	0.083	0.133	0.12	0.126	0.116	0.153	0.153	0.0996	0.462	0.216	0.435	0.153	0.153	0.252	0.372	0.694	0.269	0.399	0.465	0.379	0.369	0.501	0.425	0.711	0.741	0.674	0.425	0.681	0.163	0.156	0.239	0.196	0.166	0.113	0.0731	0.143	0.0996
Bdellovibrio	0.0764	0.156	0.186	0.189	0.183	0.113	0.093	0.173	0.103	0.209	0.126	0.223	0.116	0.173	0.169	0.123	0.176	0.136	0.146	0.126	0.123	0.116	0.11	0.0631	0.153	0.0863	0.0996	0.139	0.106	0.149	0.146	0.12	0.203	0.11	0.176	0.176	0.183	0.256	0.143	0.209	0.223	0.289	0.309	0.219	0.239	0.0697	0.146	0.116	0.173
Puia	0.0764	0.139	0.306	0.266	0.382	0.415	0.349	0.428	0.445	0.322	0.727	0.668	0.345	0.475	0.342	0.385	0.435	0.395	0.163	0.246	0.262	0.545	0.335	0.249	0.352	0.279	0.501	0.259	0.335	0.299	0.083	0.242	0.143	0.136	0.116	0.0797	0.0432	0.0697	0.193	0.116	0.77	0.727	0.106	0.319	0.628	0.166	0.322	0.242	0.332
Roseisolibacter	0.0332	0.0332	0.206	0.0697	0.206	0.159	0.219	0.13	0.126	0.163	0.139	0.156	0.0996	0.116	0.116	0.0731	0.0498	0.0963	0.106	0.103	0.126	0.229	0.0764	0.106	0.13	0.219	0.0797	0.203	0.199	0.169	0.239	0.306	0.501	0.415	0.345	0.269	0.369	0.362	0.276	0.282	0.00996	0.0199	0.0498	0.0365	0.0166	0.0399	0.0498	0.0166	0.0266
Allorhizobium-Neorhizobium-Pararhizobium-Rhizobium	0.169	0.558	0.385	0.325	0.189	0.159	0.355	0.345	0.183	0.312	0.13	0.12	0.276	0.279	0.223	0.0531	0.136	0.133	0.103	0.163	0.209	0.628	0.173	0.219	0.183	0.11	0.11	0.492	0.199	0.229	0.362	0.428	0.226	0.153	0.482	0.339	0.209	0.199	0.359	0.232	0.232	0.943	0.359	0.578	0.196	0.315	0.183	0.126	0.286
Ardenticatenaceae_uncultured	0	0.00332	0.0664	0.0399	0.083	0.0731	0.0432	0.0664	0.0697	0.0365	0.0731	0.0863	0.0598	0.0332	0.083	0.0332	0.0697	0.0432	0.00996	0.0365	0.299	0.405	0.249	0.193	0.262	0.349	0.501	0.126	0.425	0.601	0.199	0.203	0.236	0.133	0.169	0.163	0.0731	0.0697	0.236	0.282	0.00332	0.0863	0.0764	0.00332	0	0.0863	0.103	0.0797	0.159
mle1-7	0.963	0.624	0.146	0.249	0.149	0.163	0.229	0.133	0.186	0.196	0.116	0.0465	0.0465	0.12	0.0598	0.0598	0.0731	0.0399	0.11	0.133	0.0332	0.0664	0.0598	0.0232	0.0399	0.0432	0.083	0.12	0.0432	0.0664	0.0432	0.0266	0.0365	0.0332	0.0199	0.0332	0.0299	0.0565	0.0332	0.0565	0.143	0.0996	0.259	0.412	0.425	0.0465	0.0199	0.0266	0.0565
Pontibacter	0	0	0.329	0.166	0.0232	0.0232	0.0133	0.0498	0.00996	0.0531	0.515	0.897	0.844	0.412	1.27	0.482	0.97	1.16	0.219	0.412	0.126	0.213	0.535	1.88	3.17	0.103	0.166	0.0166	0.0764	0.149	0.0697	0.199	0.113	0.0764	0.0332	0.0266	0.0365	0.0166	0.106	0.193	0.00664	0	0.00996	0	0	0.282	0.455	0.352	0.498
Sphingomonadaceae_uncultured	0.126	0.315	1.07	0.369	1.35	0.78	0.9	0.95	1.08	0.9	0.505	0.528	0.468	0.591	0.369	0.315	0.621	0.482	0.535	0.335	1.94	2.37	2.09	1.31	2.47	2.7	1.2	1.16	2.69	3.73	1.07	0.79	1.15	1.28	1.42	1.1	1.47	1.13	1.46	1.23	0.176	0.206	0.329	0.156	0.0897	0.0697	0.083	0.153	0.0863
Rhodoplanes	0.408	0.342	0.133	0.252	0.236	0.292	0.186	0.173	0.199	0.203	0.149	0.183	0.123	0.163	0.0996	0.163	0.139	0.179	0.232	0.193	0.352	0.176	0.276	0.139	0.169	0.189	0.216	0.11	0.252	0.203	0.136	0.149	0.123	0.113	0.166	0.216	0.156	0.156	0.146	0.206	0.246	0.262	0.438	0.355	0.332	0.123	0.126	0.133	0.13
Stenotrophobacter	0.355	0.598	0.618	0.661	1.2	0.956	0.956	1.22	1.41	1.13	1.28	3.51	3.28	0.9	2.96	2.75	2.72	3.26	2.17	2.69	0.472	0.661	0.651	0.345	0.78	1.1	0.797	0.428	1.01	1.13	0.389	0.668	0.973	1.18	0.681	0.412	0.329	0.405	0.98	0.691	0.379	0.169	0.684	0.548	0.269	1.27	1.7	1.03	0.681
IS-44	0.355	0.312	0.306	0.166	0.332	0.206	0.329	0.402	0.415	0.312	0.0863	0.0166	0.0166	0.0232	0.00996	0	0.0199	0.00332	0.00332	0.0199	0.0465	0.0598	0.0697	0.0166	0.0166	0.0133	0.0664	0.0697	0.0432	0.0232	0.193	0.193	0.0664	0.242	0.236	0.309	0.482	0.359	0.242	0.345	0.99	0.422	0.588	1.09	1.18	0.139	0.00996	0.239	0.083
Actinoplanes	0.189	0.146	0.179	0.196	0.395	0.435	0.611	0.272	0.266	0.216	0.242	0.246	0.541	0.385	0.525	0.236	0.219	0.159	0.252	0.372	0.315	0.727	0.279	0.395	0.269	0.289	0.239	0.229	0.259	0.422	0.282	0.199	0.206	0.106	0.156	0.0764	0.0996	0.133	0.0764	0.0996	0.199	0.329	0.206	0.179	0.146	0.163	0.276	0.206	0.249
Abditibacterium	0.00996	0.0332	0.0432	0.0332	0.0963	0.0332	0.0399	0.0797	0.0166	0.0565	0.0797	0.0598	0.0332	0.093	0.0565	0.0399	0.0697	0.0432	0.0731	0.0199	0.139	0.279	0.163	0.173	0.405	0.575	0.173	0.0432	0.661	0.206	0.0299	0.0399	0.0299	0.0531	0.0631	0.0897	0.0565	0.0232	0.13	0.093	0.0232	0.0764	0.0598	0.0166	0.0133	0.0166	0.00996	0.00996	0.0133
Rubrobacter	0.113	0.116	0.296	0.183	0.203	0.392	0.565	0.252	0.296	0.319	0.408	0.631	0.296	0.986	0.731	0.252	0.289	0.289	0.561	0.511	0.425	0.903	0.488	0.392	0.266	0.498	0.239	0.123	0.242	0.249	0.0963	0.173	0.133	0.0863	0.0963	0.153	0.12	0.133	0.116	0.296	0.0166	0.00664	0.00664	0.00332	0.00332	0.0498	0.0465	0.0332	0.149
Sandaracinaceae_uncultured	0.0166	0.093	0.0863	0.0764	0.113	0.232	0.0565	0.0863	0.126	0.106	0.0697	0.0996	0.133	0.106	0.139	0.0465	0.11	0.0731	0.0465	0.083	0.176	0.133	0.0664	0.0731	0.0631	0.0531	0.133	0.0664	0.12	0.11	0.0963	0.143	0.083	0.0232	0.0498	0.0266	0.0498	0.0232	0.0432	0.0863	0.146	0.106	0.276	0.116	0.0565	0.103	0.146	0.342	0.272
Caenimonas	0.12	0.176	0.189	0.166	0.252	0.163	0.146	0.146	0.13	0.176	0.176	0.229	0.189	0.173	0.143	0.259	0.242	0.173	0.139	0.159	0.143	0.229	0.139	0.123	0.156	0.133	0.0797	0.302	0.206	0.193	0.199	0.219	0.296	0.209	0.375	0.242	0.272	0.266	0.262	0.189	0.0465	0.249	0.136	0.0863	0.0565	0.0432	0.0996	0.106	0.143
Arenimonas	0.0598	0.223	0.133	0.143	0.083	0.0697	0.0465	0.106	0.0863	0.0996	0.0863	0.083	0.116	0.0531	0.116	0.166	0.209	0.189	0.209	0.11	0.209	0.12	0.093	0.0664	0.0365	0.0565	0.12	0.093	0.0531	0.186	0.379	0.286	0.372	0.269	0.249	0.309	0.382	0.246	0.252	0.342	0.123	0.335	0.166	0.123	0.193	0.0996	0.216	0.126	0.229
Altererythrobacter	0.12	0.159	0.156	0.113	0.213	0.166	0.0996	0.196	0.133	0.13	0.179	0.242	0.365	0.169	0.146	0.13	0.226	0.206	0.173	0.136	0.704	0.462	0.435	0.209	0.415	0.452	0.425	0.648	0.525	0.731	0.98	0.588	0.518	0.648	0.744	0.704	0.465	0.561	1.11	0.8	0.0963	0.0963	0.232	0.0432	0.0531	0.206	0.226	0.369	0.106
Oceanobacillus	0.0365	0.0299	0.00664	0.0166	0.0498	0.0664	0.0365	0.0365	0.0199	0.0332	0.00996	0.00996	0.0531	0.00664	0.0199	0.00996	0.0166	0.0232	0	0.0199	0.0399	0.136	0.11	1.02	0.315	0.0731	0.113	0.468	0.0199	0.0299	0.774	0.319	0.817	0.478	0.618	0.392	0.565	0.624	0.223	0.282	0.0498	0.00996	0.621	0.0133	0.0133	0.0498	0.00664	0.00664	0.00996
Litorilinea	0.0565	0.0465	0.0963	0.0432	0.0465	0.0565	0.0432	0.0598	0.0399	0.103	0.11	0.0399	0.0531	0.0631	0.123	0.0897	0.106	0.0731	0.176	0.166	0.359	0.382	0.462	0.312	0.412	0.345	0.379	0.159	0.435	0.408	0.0199	0.0332	0.0664	0.0299	0.0432	0.0199	0.00332	0.0133	0.0332	0.0232	0.00332	0.00664	0.00996	0.00996	0.0232	0.242	0.216	0.0332	0.093
SWB02	0.123	0.0332	0.189	0.0897	0.568	0.402	0.362	0.332	0.492	0.279	0.0697	0.0399	0.00664	0.0664	0.0232	0.00664	0.0432	0.0299	0.0199	0.0199	0.176	0.0764	0.126	0.0498	0.0598	0.0598	0.11	0.196	0.0697	0.083	0.339	0.169	0.0664	0.322	0.203	0.329	0.379	0.329	0.229	0.628	0.246	0.11	0.146	0.166	0.213	0.0166	0.0299	0.13	0.0166
Novosphingobium	0.0266	0.329	0.0963	0.0498	0.0299	0.0631	0.0432	0.0565	0.0199	0.0432	0.0731	0.0697	0.093	0.0465	0.103	0.0498	0.093	0.0731	0.0365	0.0797	0.0996	0.143	0.0664	0.0432	0.0266	0.0399	0.0365	0.13	0.0465	0.083	0.239	0.302	0.345	0.256	0.359	0.282	0.329	0.163	0.302	0.382	0.0299	0.252	0.139	0.0299	0.0299	0.0365	0.0166	0.0764	0.0565
Niastella	0.136	0.262	0.113	0.362	0.176	0.236	0.103	0.163	0.13	0.143	0.0963	0.103	0.0631	0.223	0.0697	0.0963	0.0697	0.0963	0.0598	0.113	0.0199	0.0399	0.0664	0.0432	0.0332	0.0199	0.0797	0.0133	0.0365	0.0531	0.0133	0.0133	0.0365	0.0531	0.0166	0.0133	0.00664	0.00332	0.0432	0.0133	0.093	0.435	0.236	0.302	0.219	0.252	0.262	0.149	0.183
Micropepsaceae_uncultured	0.246	0.262	0.0232	0.186	0.0897	0.0631	0.0598	0.0764	0.0996	0.0996	0.0399	0.083	0.0365	0.0531	0.0166	0.0232	0.0365	0.0299	0.0731	0.083	0.0664	0.0266	0.0697	0.00664	0.0199	0.00332	0.0465	0.0299	0.00664	0.0266	0.0432	0.0565	0.0531	0.00996	0.0531	0.0697	0.0631	0.0332	0.113	0.0897	1.55	1.16	0.581	0.777	0.983	0.0365	0.0133	0.0996	0.00664
Sporosarcina	0.229	0.452	0.193	0.671	0.329	0.492	0.232	0.462	0.203	0.299	0.00996	0.0399	0.0432	0.00332	0.0565	0.0133	0.0199	0.00996	0.0332	0.0399	0.0897	0.438	1.02	6.57	4.75	0.213	1.16	0.88	0.146	0.219	1.4	1.17	0.515	0.724	0.724	0.907	1.27	1.43	0.754	0.408	0.492	0.146	0.189	0.0565	0.216	0.0166	0.0199	0.00664	0.00332
Blastococcus	0.229	0.203	0.342	0.179	0.156	0.435	0.747	0.292	0.186	0.209	0.249	0.299	0.266	0.206	0.714	0.269	0.399	0.309	0.525	0.458	0.78	0.863	0.751	0.365	0.611	0.993	0.306	1.1	0.986	0.857	1.14	0.963	0.82	0.747	0.953	1.03	0.95	1.16	0.668	0.611	0.113	0.093	0.146	0.116	0.093	0.106	0.209	0.0465	0.126
Mucilaginibacter	0.0996	0.103	0.0498	0.262	0.0432	0.0365	0.153	0.299	0.0664	0.183	0.0232	0.0631	0.093	0.00664	0.0399	0.0332	0.0697	0.0631	0.0399	0.0797	0.113	0.143	0.0299	0.0797	0.0232	0.0299	0.0399	0.00664	0.0664	0.0365	0.0232	0.0166	0.0133	0.0299	0.0232	0.00996	0.0199	0.0266	0.0199	0.00332	0.585	0.81	0.136	0.561	0.834	0.106	0.149	0.0565	0.0332
Microvirga	0.0996	0.143	0.412	0.272	0.179	0.272	0.309	0.186	0.136	0.179	0.352	0.345	0.282	0.392	0.86	0.186	0.412	0.262	0.312	0.345	0.498	0.82	0.558	0.478	0.482	0.744	0.289	0.97	0.731	0.638	1.07	0.764	0.804	0.707	0.956	0.714	0.94	1.24	0.545	0.571	0.0598	0.0465	0.0565	0.0531	0.0365	0.106	0.143	0.0332	0.149
Mycobacterium	0.183	0.219	0.183	0.203	0.083	0.13	0.146	0.12	0.083	0.0996	0.0697	0.0598	0.0996	0.0565	0.0963	0.0664	0.0996	0.083	0.0996	0.0963	0.169	0.196	0.123	0.116	0.153	0.0996	0.0996	0.173	0.173	0.176	0.166	0.153	0.116	0.13	0.196	0.13	0.0996	0.133	0.159	0.146	0.203	0.169	0.319	0.272	0.236	0.0266	0.0531	0.0797	0.0266
TM7	0.0963	0.0531	0.0133	0.0731	0.13	0.156	0.0399	0.0565	0.146	0.0565	0.179	0.12	0.0797	0.0764	0.0531	0.113	0.0598	0.0565	0.0498	0.0598	0.0199	0.0531	0.0232	0.00996	0.00664	0.00664	0.0432	0.0166	0.0166	0.0133	0.0664	0.0598	0.0631	0.0565	0.0731	0.0863	0.0299	0.472	0.0365	0.13	0.0963	0.083	0.176	0.0598	0.199	0.143	0.103	0.149	0.0797
FFCH7168	0.0531	0.0598	0.0631	0.0565	0.0432	0.0399	0.0764	0.0299	0.0399	0.0332	0.106	0.0432	0.0531	0.0797	0.0664	0.0299	0.0332	0.0565	0.0598	0.106	0.156	0.345	0.226	0.176	0.249	0.289	0.133	0.0697	0.286	0.352	0.0299	0.0565	0.0631	0.0232	0.0598	0.0133	0.0232	0.0166	0.0365	0.0365	0.0232	0.0166	0.0432	0.0531	0.0432	0.0166	0.093	0.0166	0.0332
Streptomyces	0.173	0.256	0.312	0.213	0.133	0.232	0.315	0.13	0.143	0.126	0.133	0.133	0.149	0.186	0.282	0.12	0.223	0.116	0.153	0.213	0.262	0.209	0.183	0.209	0.153	0.236	0.405	0.658	0.173	0.279	0.412	0.312	0.209	0.156	0.266	0.206	0.242	0.296	0.309	0.156	0.242	0.186	0.359	0.282	0.203	0.209	0.11	0.435	0.385
Herpetosiphon	0.0133	0.0199	0.0232	0.0299	0.11	0.0598	0.0697	0.0664	0.0266	0.0631	0.203	0.149	0.163	0.239	0.133	0.0432	0.123	0.0731	0.0299	0.0963	0.286	0.183	0.0963	0.0565	0.113	0.173	0.0631	0.0299	0.213	0.176	0	0	0.00996	0.00332	0.00664	0.00664	0	0.00332	0.0133	0.0133	0.0133	0.116	0.0498	0.0266	0.0133	0.0365	0.186	0.0299	0.0731
Comamonadaceae_uncultured	0.0963	0.11	0.0731	0.0963	0.0731	0.0897	0.0631	0.0598	0.106	0.0863	0.169	0.113	0.156	0.0897	0.0863	0.0963	0.186	0.206	0.0863	0.12	0.0565	0.0166	0.0664	0.0232	0.0399	0.0232	0.0365	0.0299	0.0232	0.0897	0.0299	0.0332	0.0498	0.0166	0.0664	0.0498	0.0365	0.0133	0.0498	0.0332	0.173	0.687	0.139	0.252	0.242	0.103	0.12	0.173	0.209
Paenibacillus	0.183	0.196	0.216	0.289	0.0863	0.116	0.083	0.116	0.116	0.133	0.0498	0.0664	0.093	0.0863	0.276	0.0797	0.173	0.133	0.103	0.13	0.0365	0.0232	0.0664	0.0531	0.0697	0.0996	0.103	0.259	0.0664	0.0166	0.389	0.206	0.206	0.256	0.213	0.372	0.242	0.385	0.262	0.11	0.276	0.093	0.123	0.149	0.156	0.0797	0.12	0.0166	0.0498
Aquicella	0.213	0.0365	0.0133	0.0299	0.00332	0.0199	0.0199	0.0166	0.0199	0	0.0565	0.0133	0.0465	0.0299	0.0299	0.0498	0.0565	0.0432	0.0498	0.0598	0.0199	0.00332	0.0199	0.00332	0.00664	0.00664	0.0498	0.00996	0.00332	0.00996	0.0631	0.156	0.166	0.0731	0.0996	0.113	0.12	0.13	0.0731	0.12	0.0897	0.11	0.0266	0.0697	0.153	0.213	0.156	0.0399	0.103
Luedemannella	0.0797	0.0631	0.0863	0.0432	0.169	0.183	0.139	0.143	0.203	0.093	0.116	0.242	0.173	0.0598	0.149	0.0531	0.153	0.13	0.0697	0.0598	0.0365	0.0631	0.0399	0.0299	0.0565	0.083	0.133	0.156	0.0697	0.0565	0.153	0.143	0.0764	0.133	0.0731	0.11	0.093	0.146	0.0731	0.083	0.0598	0.0332	0.0996	0.0697	0.0531	0.0598	0.0664	0.0332	0.0266
Polyangiaceae_uncultured	0.0199	0.0133	0.143	0.0498	0.153	0.093	0.113	0.0598	0.0996	0.0897	0.12	0.0465	0.0531	0.133	0.0996	0.123	0.159	0.0797	0.0631	0.126	0.11	0.136	0.143	0.0797	0.126	0.0996	0.093	0.146	0.213	0.12	0.113	0.0863	0.093	0.0797	0.0963	0.103	0.12	0.0731	0.0797	0.0565	0.0498	0.0299	0.0897	0.0465	0.0432	0.11	0.0697	0.0631	0.193
Phenylobacterium	0.136	0.166	0.103	0.173	0.0963	0.0797	0.0697	0.083	0.083	0.0897	0.163	0.176	0.189	0.166	0.206	0.103	0.209	0.149	0.116	0.113	0.123	0.116	0.083	0.0731	0.0863	0.0996	0.0731	0.116	0.11	0.139	0.153	0.203	0.282	0.139	0.262	0.0996	0.159	0.0731	0.113	0.193	0.153	0.382	0.246	0.199	0.223	0.0432	0.0797	0.0897	0.196
Myxococcaceae_uncultured	0.0498	0.12	0.163	0.123	0.11	0.0531	0.0465	0.0996	0.0531	0.0996	0.0299	0.093	0.0897	0.083	0.173	0.083	0.12	0.106	0.153	0.149	0.0399	0.0432	0.0565	0.0133	0.0299	0.0565	0.0266	0.0664	0.0631	0.0764	0.133	0.183	0.213	0.126	0.0996	0.133	0.163	0.123	0.123	0.159	0.0664	0.093	0.103	0.116	0.149	0.0996	0.103	0.103	0.103
CL500-29_marine_group	0.219	0.213	0.136	0.13	0.143	0.103	0.126	0.0897	0.149	0.083	0.159	0.12	0.0996	0.143	0.103	0.123	0.133	0.11	0.106	0.166	0.276	0.252	0.223	0.143	0.186	0.189	0.116	0.0731	0.169	0.315	0.0631	0.103	0.0797	0.113	0.0897	0.0498	0.0365	0.106	0.0797	0.0399	0.169	0.13	0.163	0.339	0.199	0.0565	0.0565	0.0963	0.0697
Mesorhizobium	0.116	0.143	0.139	0.143	0.126	0.139	0.126	0.173	0.106	0.106	0.0498	0.0399	0.0232	0.0664	0.0332	0.0232	0.0565	0.0365	0.0531	0.0531	0.266	0.126	0.166	0.0598	0.0996	0.0498	0.106	0.179	0.083	0.166	0.226	0.199	0.223	0.169	0.166	0.256	0.246	0.173	0.276	0.213	0.093	0.296	0.226	0.163	0.246	0.0963	0.0598	0.0996	0.0797
YC-ZSS-LKJ147	0.0664	0.113	0.266	0.146	0.116	0.0332	0.0432	0.0631	0.0432	0.0498	0.0531	0.093	0.0764	0.123	0.0598	0.103	0.0731	0.0731	0.219	0.0863	0.0697	0.213	0.12	0.189	0.11	0.126	0.0266	0.146	0.169	0.183	0.00996	0.0332	0.0465	0.0565	0.083	0.0531	0.0232	0.0266	0.0465	0.0432	0.00996	0.0133	0.0897	0.0199	0.0565	0.0863	0.193	0.0465	0.139
Steroidobacteraceae_uncultured	0.0465	0.0664	0.103	0.123	0.0598	0.113	0.0399	0.0565	0.093	0.133	0.0897	0.0531	0.083	0.11	0.0996	0.0399	0.139	0.123	0.153	0.11	0.0731	0.0498	0.0731	0.0232	0.0299	0.00332	0.0764	0.136	0.0432	0.0565	0.276	0.236	0.259	0.272	0.259	0.239	0.322	0.286	0.242	0.329	0.179	0.11	0.12	0.183	0.0731	0.169	0.113	0.136	0.143
Noviherbaspirillum	0.113	0.179	0.149	0.136	0.0664	0.0897	0.0531	0.0863	0.0498	0.083	0.209	0.093	0.106	0.199	0.176	0.11	0.12	0.0897	0.0996	0.149	0.0664	0.173	0.146	0.11	0.093	0.106	0.0465	0.0531	0.136	0.116	0.116	0.0963	0.12	0.166	0.0797	0.0631	0.0697	0.0863	0.0764	0.0598	0.0897	0.176	0.183	0.359	0.199	0.0465	0.0664	0.083	0.153
Candidatus_Entotheonella	0	0	0.0731	0.0199	0.0365	0.0465	0.0232	0.0299	0.0399	0.0598	0.0166	0.0332	0.0266	0.093	0.0731	0.0133	0.083	0.0565	0.0299	0.0199	0.196	0.282	0.412	0.156	0.309	0.329	0.571	0.0863	0.442	0.365	0.0299	0.0963	0.0598	0.0432	0.126	0.0332	0.0432	0.0631	0.0631	0.0565	0	0	0	0	0	0.286	0.455	0.083	0.232
Comamonas	0.0664	0.475	0.0697	0.0598	0.0697	0.0764	0.0498	0.0598	0.0631	0.0664	0.0598	0.106	0.093	0.083	0.0465	0.0365	0.0731	0.0697	0.0531	0.0531	0.0565	0.0266	0.0332	0.0199	0.0199	0.0299	0.0465	0.113	0.0332	0.0432	0.149	0.11	0.0764	0.0365	0.0996	0.0764	0.113	0.139	0.0863	0.126	0.00996	0.093	0.00996	0.0232	0.0199	0.116	0.139	0.139	0.219
Aridibacter	0.0797	0.156	0.448	0.276	1.26	1	0.893	1.22	1.24	1.12	0.349	0.352	0.312	0.365	0.229	0.183	0.219	0.249	0.143	0.282	0.272	0.78	0.402	0.196	0.651	0.495	0.302	0.0432	0.468	0.624	0.0199	0.0299	0.00664	0.0266	0.0133	0.0199	0.00664	0.00996	0.0266	0.0332	0.106	0.242	0.193	0.146	0.12	0.11	0.153	0.166	0.12
Skermanella	0.355	0.319	0.535	0.372	0.335	0.621	0.535	0.422	0.289	0.442	0.814	1.21	1.01	0.9	2.17	0.591	0.87	0.744	0.887	1.16	0.747	1.33	1.38	0.863	1.27	2.35	1.07	0.382	1.93	1	0.143	0.189	0.153	0.0863	0.216	0.0631	0.12	0.146	0.093	0.0797	0.0365	0.0432	0.0498	0.0897	0.083	0.797	1.58	0.425	1.47
Dyadobacter	0.0697	0.521	0.159	0.352	0.0996	0.0399	0.0996	0.173	0.0631	0.11	0.0166	0.0199	0.0631	0.093	0.0432	0.00332	0.0299	0.083	0.0266	0.0365	0.13	0.0565	0.0731	0.0299	0.0365	0.0365	0.0199	0.0365	0.0598	0.0498	0	0.0266	0.00996	0.00332	0.0166	0.00664	0	0	0.0133	0.0166	0.0332	0.219	0.0199	0.113	0.00996	0.176	0.0299	0.0332	0.0399
Planomicrobium	0	0	0.0863	0.0332	0.00332	0.0332	0.00996	0.00332	0.0166	0.00996	0.0133	0.0133	0.0266	0.0432	0.0299	0	0.0232	0.0232	0.00664	0	0.0598	0.266	0.684	1.19	1.4	0.0598	0.169	0.12	0.13	0.223	0.136	0.0631	0.0498	0.0299	0.0863	0.0897	0.0399	0.0797	0.169	0.0299	0.00664	0	0.00664	0	0	0.00332	0	0.0332	0.0199
Variovorax	0.0565	0.389	0.0963	0.173	0.123	0.116	0.136	0.149	0.13	0.0963	0.0365	0.0432	0.113	0.0664	0.0631	0.0332	0.123	0.0565	0.0166	0.0266	0.0531	0.0565	0.0365	0.0332	0.0266	0.0365	0.00996	0.0465	0.0399	0.0365	0.0299	0.0598	0.0996	0.0498	0.0963	0.0465	0.0332	0.0332	0.0266	0.0399	0.0996	0.345	0.0631	0.176	0.0963	0.116	0.0232	0.0266	0.149
Ellin6055	0.0465	0.083	0.269	0.136	0.309	0.163	0.213	0.213	0.196	0.226	0.252	0.166	0.116	0.173	0.216	0.136	0.203	0.113	0.183	0.103	0.521	0.498	0.488	0.226	0.379	0.482	0.232	0.462	0.604	0.548	0.315	0.365	0.399	0.525	0.465	0.445	0.492	0.418	0.594	0.711	0.0897	0.113	0.116	0.12	0.0863	0.11	0.176	0.093	0.083
P3OB-42	0.0399	0.0697	0.0797	0.0764	0.173	0.11	0.0531	0.12	0.0996	0.083	0.0797	0.0764	0.0365	0.0598	0.0565	0.0432	0.0498	0.0465	0.0465	0.0399	0.0697	0.0465	0.0664	0.0232	0.0365	0.0432	0.0432	0.0731	0.0465	0.0432	0.0797	0.0764	0.093	0.0863	0.0797	0.0631	0.0996	0.0797	0.11	0.136	0.0565	0.0731	0.0598	0.0664	0.0498	0.13	0.0797	0.193	0.0797
Flavitalea	0.13	0.389	0.392	0.428	0.402	0.432	0.252	0.382	0.239	0.445	0.306	0.402	0.442	0.362	0.276	0.203	0.395	0.372	0.395	0.292	0.149	0.365	0.193	0.203	0.302	0.349	0.269	0.169	0.415	0.279	0.229	0.531	0.624	0.687	0.399	0.159	0.239	0.256	0.315	0.236	0.0963	0.106	0.223	0.0963	0.0598	0.302	0.482	0.149	0.342
Thermoactinomyces	0.0232	0.0332	0.0664	0.0598	0.0166	0.113	0.106	0.0731	0.0531	0.0332	0.0166	0.0531	0.0133	0	0.133	0	0.0365	0.0365	0.0465	0.0332	0.083	0.113	0.093	0.143	0.262	0.216	0.349	0.767	0.0963	0.0531	0.299	0.392	0.0565	0.0697	0.083	0.0996	0.179	0.359	0.139	0.146	0.0498	0.00332	0.0498	0.0232	0.00996	0.0465	0.0332	0.0166	0.0199
Sumerlaea	0.0266	0.0266	0.0731	0.0598	0.0266	0.0299	0.0166	0.0365	0.00664	0.0232	0.0498	0.0232	0.0299	0.0399	0.0531	0.0465	0.0432	0.0664	0.0332	0.0299	0.0963	0.0631	0.093	0.116	0.103	0.113	0.083	0.0332	0.143	0.0664	0.0531	0.0531	0.0332	0.0199	0.0399	0.0199	0.0232	0.0232	0.0565	0.0299	0.00996	0.0166	0.0731	0.0199	0.0299	0.0531	0.0996	0.113	0.093
Reyranella	0.249	0.219	0.0697	0.153	0.0996	0.156	0.0797	0.0764	0.149	0.093	0.0897	0.0565	0.0863	0.0664	0.0432	0.0863	0.0565	0.0631	0.0531	0.0664	0.103	0.0631	0.106	0.0498	0.0432	0.0299	0.0432	0.146	0.0697	0.0697	0.193	0.163	0.216	0.146	0.269	0.166	0.232	0.232	0.153	0.219	0.259	0.342	0.219	0.186	0.372	0.0697	0.0664	0.103	0.0797
Cellvibrio	0.0166	0.0565	0.00664	0.0465	0.123	0.0299	0.00996	0.0432	0.00332	0.106	0.0199	0.0498	0.0399	0.0498	0.0531	0.00664	0.126	0.00996	0.0199	0.00996	0.126	0.236	0.0166	0.00996	0.0565	0.00332	0.0365	0.083	0.00664	0.0399	0.0332	0.0232	0.00996	0.0465	0.093	0.0531	0.0199	0.00332	0.199	0.0565	0.0764	0.385	0.113	0.106	0.0199	0.0764	0.445	0.0432	0.0631
Hirschia	0.0232	0.0199	0.0697	0.0365	0.159	0.213	0.11	0.163	0.236	0.156	0.00996	0.0399	0.0266	0.0731	0.0365	0.0133	0.00664	0.00996	0.00332	0.0266	0.143	0.0598	0.0797	0.0166	0.0498	0.0232	0.0963	0.163	0.0299	0.0863	0.186	0.113	0.0531	0.0664	0.106	0.179	0.0963	0.0797	0.166	0.325	0.196	0.0963	0.166	0.0465	0.0332	0.0299	0.0299	0.133	0.116
SM1A02	0.0299	0.00996	0.0299	0.00332	0.0531	0.0399	0.0232	0.0232	0.0266	0.0465	0.0365	0.0266	0.0299	0.0498	0.0266	0.0166	0.0399	0.0332	0.0199	0.00996	0.0465	0.00332	0.0266	0.00996	0.0299	0.0166	0.0266	0.0565	0.00996	0.0133	0.0897	0.126	0.0996	0.0399	0.12	0.0963	0.13	0.0465	0.13	0.136	0.0232	0.00664	0.0498	0.0199	0.0133	0.0498	0.0332	0.0465	0.0166
Oligoflexus	0.0332	0.193	0.0664	0.0963	0.0399	0.083	0.0199	0.0797	0.0631	0.0299	0.0365	0.0797	0.0631	0.106	0.083	0.0266	0.0731	0.0332	0.0365	0.0432	0.0299	0.0731	0.0432	0.0399	0.0299	0.0797	0.0232	0.0465	0.0531	0.0432	0.232	0.276	0.113	0.0697	0.12	0.0465	0.0598	0.11	0.116	0.0664	0.256	0.0332	0.0531	0.0797	0.0764	0.0531	0.149	0.116	0.256
Hyphomicrobium	0.136	0.0565	0.113	0.0764	0.146	0.186	0.216	0.173	0.246	0.133	0.0598	0.0764	0.0565	0.0697	0.0531	0.0199	0.0365	0.0498	0.0365	0.0399	0.193	0.083	0.186	0.0465	0.0565	0.0531	0.12	0.232	0.126	0.0996	0.163	0.139	0.123	0.136	0.166	0.239	0.156	0.266	0.176	0.146	0.352	0.196	0.223	0.13	0.12	0.0565	0.0365	0.0797	0.0399
Chryseobacterium	0.223	0.525	0.0697	0.389	0.0365	0.0266	0.0697	0.199	0.13	0.0365	0.00996	0.0299	1.97	0	0.0664	0.0232	0.0332	0.0565	0	0.0133	0.0565	0.0399	0.651	4.17	1.13	0.0232	0.00664	0.0498	0.0232	0.0199	0	0.0399	0	0.00664	0.00664	0.00664	0.00332	0	0	0.00332	0.083	0.203	0.0199	0.0432	0.0332	0.13	0.0598	0.0266	0.0266
Brevundimonas	0.00996	0.0498	0.0697	0.0299	0.0963	0.0299	0.0498	0.083	0.0365	0.0465	0.0399	0.0332	0.083	0.0232	0.0166	0.0166	0.0399	0.0299	0.0133	0.0232	0.339	0.315	0.133	0.103	0.213	0.209	0.0598	0.179	0.11	0.0963	0.246	0.392	0.0863	0.136	0.276	0.173	0.13	0.139	0.332	0.226	0.00664	0.0863	0.0432	0.0133	0	0.0232	0.0199	0.0664	0.0498
Nordella	0.123	0.149	0.425	0.166	0.521	0.369	0.621	0.548	0.482	0.518	0.183	0.0764	0.0598	0.169	0.0731	0.0963	0.0598	0.0565	0.146	0.116	0.332	0.176	0.349	0.093	0.133	0.173	0.252	0.555	0.246	0.239	0.286	0.339	0.408	0.611	0.452	0.634	0.531	0.501	0.402	0.482	0.0996	0.093	0.139	0.153	0.0963	0.12	0.133	0.133	0.189
Beijerinckiaceae_uncultured	0.0199	0.0332	0.12	0.0797	0.13	0.146	0.176	0.106	0.106	0.0897	0.126	0.186	0.133	0.126	0.272	0.0897	0.13	0.156	0.0764	0.103	0.246	0.369	0.246	0.183	0.186	0.296	0.126	0.435	0.342	0.219	0.332	0.339	0.548	0.472	0.428	0.422	0.511	0.508	0.375	0.322	0.00664	0.00664	0.00996	0.0133	0.00996	0.0266	0.0365	0.00996	0.0166
Pseudolabrys	0.0332	0.0498	0.0598	0.0332	0.0531	0.0399	0.0365	0.0498	0.0232	0.0465	0.0365	0.0764	0.0797	0.0465	0.0797	0.0266	0.0399	0.0232	0.0399	0.0531	0.116	0.083	0.0897	0.0498	0.0731	0.0797	0.0565	0.0996	0.146	0.0897	0.133	0.0996	0.126	0.0996	0.113	0.123	0.106	0.0797	0.0764	0.149	1.1	0.787	0.223	0.223	0.262	0.0199	0.0432	0.0664	0.0199
Sphingobacterium	0.0598	1.38	0.169	0.286	0.00996	0	0.0332	0.0565	0.00664	0.00996	0	0	0.00996	0	0	0	0	0.0232	0	0.00332	0.0299	0	0.00996	0.0365	0.0598	0	0	0.00332	0.00332	0	0.00664	0.113	2.3	0.0531	0.0731	0.0432	0.00332	0.00332	0.0598	0.0299	0	0.00996	0	0.0199	0	7.76	0	0.00332	0
Gemmataceae_uncultured	0.00664	0.00332	0.0598	0.0232	0.0598	0.083	0.0565	0.0731	0.0565	0.0697	0.0697	0.0365	0.0465	0.0399	0.103	0.0565	0.0631	0.0664	0.0731	0.0631	0.113	0.0432	0.093	0.0631	0.0365	0.0697	0.0963	0.0764	0.103	0.0432	0.0565	0.0199	0.0399	0.0432	0.0365	0.0365	0.0365	0.0399	0.0266	0.0498	0.00996	0.00996	0.0166	0.0266	0.0166	0.0365	0.0399	0.0199	0.0465
Polycyclovorans	0.0199	0.0432	0.123	0.093	0.0432	0.0299	0.0432	0.0731	0.0232	0.0432	0.0332	0.0498	0.00996	0.0232	0.0166	0.0199	0.0498	0.0133	0.0332	0.00996	0	0	0	0	0	0	0	0	0	0	0.0731	0.106	0.0797	0.262	0.183	0.196	0.0797	0.0963	0.0963	0.146	0.0697	0.126	0.282	0.203	0.156	0.252	0.0897	0.166	0.133
Geobacter	0.375	0.0166	0	0.00332	0	0	0	0	0.00332	0.00332	0.00664	0.00332	0.00332	0.0133	0.00664	0.0598	0.00664	0.0299	0.00664	0	0	0	0.00332	0.00332	0	0	0	0	0	0	0	0	0	0	0	0	0.00332	0	0	0	0.00332	0.11	0.0731	0.408	0	0.272	0.223	0.252	0.286
Bauldia	0.0764	0.0631	0.0399	0.0232	0.11	0.0664	0.0731	0.0365	0.0664	0.0432	0.0232	0.00332	0.00996	0.0365	0.0166	0.0166	0.00996	0.0133	0.0232	0.0232	0.149	0.0531	0.113	0.0266	0.0332	0.0565	0.11	0.163	0.0531	0.103	0.0731	0.0664	0.0598	0.0598	0.0996	0.0863	0.139	0.136	0.106	0.116	0.206	0.159	0.166	0.12	0.139	0.0332	0.00664	0.0232	0.0166
Chryseolinea	0.0432	0.0897	0.093	0.093	0.146	0.206	0.126	0.116	0.223	0.199	0.0365	0.0664	0.12	0.0565	0.0598	0.0399	0.0863	0.0764	0.0299	0.0365	0.0299	0.0166	0.0232	0.00664	0.0498	0.00996	0.0299	0.0266	0.0565	0.0299	0.00664	0	0	0.00332	0.0166	0.093	0.00332	0.0199	0.11	0.00664	0.159	0.166	0.325	0.166	0.143	0.143	0.355	0.774	0.0565
Chitinophaga	0.0266	0.133	0.0432	0.272	0.0266	0.0565	0.0465	0.223	0.0664	0.0996	0.0332	0.00996	0.0232	0.0631	0.00996	0.0133	0.0631	0.0897	0.00664	0.0133	0.0266	0.0399	0.0166	0.0332	0.0332	0.0598	0.0332	0.00332	0.0697	0.0664	0	0.00332	0.00996	0.00664	0	0.00664	0	0	0.00332	0.00664	0.0531	0.0631	0.458	0.133	0.169	0.00332	0.0166	0.0299	0.0565
Phaselicystis	0.0664	0.0232	0.093	0.0897	0.159	0.149	0.0897	0.11	0.093	0.0863	0.083	0.0399	0.0731	0.083	0.0697	0.0299	0.0863	0.0664	0.00996	0.0498	0.0365	0.0432	0.0598	0.0266	0.00996	0.0199	0.0332	0.0631	0.0365	0.0166	0.0266	0.0332	0.0332	0.0266	0.0133	0.0399	0.0332	0.0332	0.0697	0.0432	0.093	0.0465	0.11	0.0797	0.0598	0.0863	0.0432	0.093	0.13
BIyi10	0.00664	0.00332	0.0365	0.0565	0.0963	0.0764	0.0232	0.103	0.0631	0.103	0.133	0.083	0.259	0.0664	0.0531	0.0266	0.126	0.0697	0.0232	0.0531	0.309	0.139	0.083	0.093	0.0963	0.0697	0.153	0.153	0.0963	0.123	0.106	0.139	0.113	0.0232	0.163	0.0531	0.0432	0.0697	0.146	0.133	0.0133	0.0897	0.213	0.0199	0.093	0.183	0.0996	1.09	0.219
Methylotenera	0.0232	0.0764	0.0399	0.0399	0.0166	0.0199	0.00996	0.0332	0.0664	0.0299	0.0166	0.0797	0.0365	0.0598	0.0797	0.00664	0.0365	0.0399	0.00664	0.0166	0.0996	0.0432	0.0863	0.0166	0.0399	0.0166	0.0498	0.0697	0.0133	0.0232	0.262	0.266	0.229	0.0996	0.707	0.379	0.173	0.116	0.455	0.325	0.0797	0.82	0.199	0.11	0.083	0.0631	0.0166	0.229	0.0133
Rhodocytophaga	0.0133	0.00664	0.0199	0.0266	0.0332	0.0133	0.0199	0.0399	0.0232	0.00332	0.11	0.13	0.0863	0.126	0.149	0.0731	0.0565	0.0299	0.0531	0.0598	0.0266	0.156	0.0598	0.0598	0.183	0.149	0.0963	0.0299	0.149	0.12	0.00332	0.00664	0.00664	0.00332	0.00664	0.00332	0.00332	0.00996	0.0133	0	0.0133	0.0166	0.0133	0	0	0.0465	0.262	0.11	0.236
Nitrosospira	0.272	0.193	0.289	0.269	0.299	0.126	0.0897	0.159	0.143	0.0996	0.654	0.379	0.677	0.296	0.422	0.183	0.511	0.518	0.332	0.259	0.0631	0.0565	0.299	0.183	0.0996	0.133	0.332	0.0565	0.239	0.0996	0.189	0.209	0.169	0.196	0.0797	0.0996	0.216	0.209	0.103	0.0598	0.405	0.113	0.236	0.329	0.475	0.535	1.43	0.223	0.482
Luteolibacter	0.0332	0.0897	0.0299	0.0432	0.0432	0.0465	0.0266	0.183	0.0266	0.0897	0.0332	0.0631	0.0863	0.0731	0.0399	0.0266	0.0697	0.0531	0.0266	0.0432	0.0963	0.0432	0.0266	0.0166	0.0299	0.0365	0.0299	0.0133	0.0531	0.0332	0.0863	0.0996	0.0697	0.0531	0.0697	0.0897	0.0631	0.0432	0.0897	0.12	0.0731	0.196	0.0697	0.0631	0.0199	0.0664	0.143	0.0432	0.0664
Caulobacteraceae_uncultured	0.0199	0.0498	0.0365	0.0531	0.0465	0.0531	0.0664	0.0232	0.0531	0.0565	0.0432	0.0664	0.0697	0.0399	0.0697	0.0199	0.0432	0.0465	0.0565	0.0399	0.0996	0.0731	0.0565	0.0399	0.093	0.0897	0.0232	0.106	0.0498	0.0697	0.0631	0.103	0.0996	0.123	0.0797	0.0764	0.123	0.139	0.126	0.149	0.0598	0.173	0.0631	0.0863	0.106	0.00996	0.0133	0.00996	0.0365
Parviterribacter	0.00332	0	0.0432	0.00996	0.00996	0.0199	0.0166	0.0199	0.0166	0.0133	0.0332	0.0266	0.0166	0.0299	0.0432	0.0232	0.0199	0.0299	0.0299	0.0365	0.196	0.116	0.0863	0.0598	0.12	0.216	0.0531	0.0797	0.173	0.136	0.0797	0.0664	0.083	0.0697	0.106	0.0531	0.0664	0.0664	0.0764	0.0365	0	0	0.00664	0	0	0.0299	0.0232	0.00664	0.00996
Nostoc_PCC-7524	0.0166	0.0166	0.116	0.0133	0.00332	0.00332	0.00664	0.00332	0.00332	0.00664	0.0498	0.0863	0.149	0.0166	0.442	0.329	0.0996	0.106	0.116	0.332	0.0199	0.0531	0.0465	0.0166	0.0531	0.0399	0.0133	0	0.0232	0.0133	0	0	0	0.00332	0	0	0	0	0.00664	0.00332	0.0365	0.0598	0.159	0.389	0.0897	0.0232	0.116	0.488	0.438
Roseimicrobium	0.0232	0.0996	0.0332	0.113	0.0764	0.0598	0.0465	0.12	0.0664	0.11	0.0531	0.0332	0.0797	0.0399	0.0565	0.0199	0.0332	0.0299	0.0465	0.0631	0.183	0.146	0.163	0.0664	0.0432	0.0963	0.0531	0.0432	0.106	0.0996	0.0963	0.136	0.0365	0.0498	0.0731	0.0664	0.0863	0.0399	0.0996	0.0731	0.0565	0.113	0.149	0.0432	0.0365	0.0399	0.0598	0.0432	0.0365
Parafilimonas	0.186	0.312	0.00996	0.166	0.0166	0.0166	0.0133	0.0199	0.0166	0.0365	0	0.0232	0.0266	0	0.0133	0.0199	0.0266	0.0266	0.0399	0.0266	0.00332	0.00664	0.0133	0	0.0365	0.00664	0	0	0	0.0166	0	0	0	0	0	0	0	0	0	0	0.223	0.0498	0.113	0.13	0.12	0.0133	0.0365	0.00332	0
Tumebacillus	0.0631	0.0797	0.116	0.146	0.0598	0.143	0.0863	0.0764	0.0365	0.143	0.176	0.106	0.0432	0.0232	1.04	0.0598	0.159	0.183	0.116	0.246	0.00332	0.00664	0.00996	0	0	0	0	0.0133	0	0.00332	1.32	0.651	0.538	0.711	0.598	0.501	0.614	0.937	0.472	0.259	0.302	0.0897	0.106	0.179	0.0631	0.0697	0.269	0.0266	0.193
Hydrogenispora	0.00332	0.00996	0.00996	0.00996	0.0232	0.0963	0.0598	0.106	0.0432	0.0365	0	0.0432	0.0166	0	0.0731	0.0232	0.0133	0.0133	0.0332	0.0232	0.0166	0.0697	0.0565	0.0399	0.0731	0.083	0.083	0.232	0.0399	0.00664	0.389	0.329	0.0465	0.0996	0.249	0.369	0.159	0.442	0.196	0.149	0.0399	0	0.00996	0	0.00332	0.0332	0.0365	0.0266	0.0565
Micromonospora	0.0664	0.153	0.113	0.0565	0.0365	0.0764	0.0731	0.0863	0.0199	0.0432	0.0299	0.0365	0.0565	0.0232	0.0897	0.0365	0.0797	0.0299	0.0399	0.0697	0.0996	0.133	0.0598	0.123	0.0863	0.083	0.083	0.0598	0.11	0.0598	0.13	0.0797	0.0697	0.0365	0.0598	0.0465	0.0365	0.0764	0.0697	0.0332	0.0897	0.0531	0.448	0.0465	0.0565	0.0399	0.0199	0.0797	0.0232
Nostoc_PCC-73102	0.183	0.575	2.39	2.61	0.146	0.262	0.379	0.555	0.246	0.186	0.143	0.558	0.392	0.213	0.644	0.415	0.349	0.163	0.349	1.01	0.0432	0.143	0.232	0.209	0.883	0.276	0.761	0.0133	0.555	0.116	0	0.00332	0	0	0	0	0	0	0.0232	0.00332	0.113	0.0332	0.332	0.99	0.78	0.226	1.98	0.498	0.654
Nannocystis	0.0432	0.0299	0.0299	0.0332	0.0399	0.0664	0.0731	0.0365	0.0332	0.0399	0.0399	0.0299	0.0498	0.0465	0.0399	0.0266	0.0299	0.0266	0.0199	0.0365	0.0664	0.0299	0.0365	0.0266	0.0232	0.0465	0.0565	0.0697	0.0133	0.0731	0.213	0.113	0.0731	0.0365	0.0797	0.0664	0.0697	0.0764	0.0731	0.0631	0.0332	0.0199	0.163	0.0199	0.0133	0.0232	0.0365	0.0697	0.0432
Candidatus_Alysiosphaera	0.0133	0.0199	0.0631	0.0299	0.0365	0.0531	0.0797	0.0399	0.0166	0.0631	0.0664	0.143	0.0697	0.0166	0.206	0.0565	0.0697	0.0797	0.0963	0.116	0.093	0.159	0.123	0.113	0.0631	0.163	0.0399	0.223	0.123	0.083	0.103	0.116	0.0797	0.0764	0.126	0.106	0.11	0.146	0.0863	0.103	0.00996	0	0.00664	0.00996	0	0.0332	0.0565	0.00332	0.0399
Rhizobiales_Incertae_Sedis_uncultured	0.0664	0.143	0.465	0.286	0.817	0.804	1.23	1.12	1.26	1.06	0.335	0.106	0.133	0.159	0.106	0.166	0.153	0.259	0.159	0.219	0.203	0.116	0.249	0.0498	0.0598	0.0332	0.229	0.219	0.173	0.183	0.226	0.262	0.246	0.322	0.239	0.541	0.508	0.525	0.369	0.425	0.379	0.767	0.345	0.252	0.0963	0.435	0.392	0.282	0.408
Cellulomonas	0.0365	0.136	0.0531	0.0465	0.0498	0.0399	0.0631	0.0332	0.0399	0.0232	0.0731	0.0399	0.0598	0.0399	0.0432	0.00996	0.0133	0.0199	0.0432	0.0166	0.113	0.153	0.083	0.0731	0.0963	0.163	0.0498	0.196	0.206	0.116	0.213	0.193	0.0963	0.12	0.159	0.126	0.11	0.163	0.133	0.0631	0.0332	0.0266	0.0465	0.0565	0.0133	0.0266	0.0232	0.00664	0.0399
Dongia	0.103	0.0996	0.335	0.143	0.379	0.379	0.365	0.379	0.518	0.315	0.106	0.0299	0.0797	0.143	0.0498	0.0531	0.0731	0.0332	0.0697	0.0797	0.0598	0.0697	0.0863	0.0432	0.0133	0.0332	0.083	0.126	0.0664	0.0432	0.0731	0.0565	0.0232	0.0332	0.0432	0.00996	0.0332	0.0232	0.0697	0.0199	0.193	0.226	0.286	0.163	0.186	0.312	0.216	0.249	0.133
Ellin517	0.00996	0.0498	0.0266	0.00664	0.0232	0.0133	0	0.0232	0.00332	0.0299	0.106	0.146	0.179	0.0863	0.173	0.186	0.0631	0.103	0.193	0.139	0.106	0.126	0.0897	0.083	0.153	0.169	0.166	0.0133	0.272	0.183	0.00332	0.00996	0.0133	0.0133	0.00996	0.0133	0.00664	0	0.0133	0.0133	0.0399	0.0465	0.0598	0.0365	0.0565	0.0531	0.0166	0.0465	0.0697
Archangium	0.0133	0.0764	0.166	0.136	0.0664	0.0531	0.169	0.0863	0.0631	0.0565	0.123	0.143	0.0565	0.219	0.246	0.0996	0.169	0.116	0.106	0.156	0.0598	0.0963	0.0863	0.0465	0.0598	0.106	0.0432	0.0365	0.179	0.0631	0.0166	0.0332	0.0199	0.0133	0.0133	0.00996	0.0199	0.0199	0.0166	0.00332	0.0166	0.00996	0.103	0.0399	0.0232	0.0731	0.173	0.0697	0.455
Pajaroellobacter	0.116	0.116	0.0598	0.0565	0.0697	0.0432	0.0598	0.0598	0.0731	0.0664	0.0797	0.149	0.11	0.0731	0.0897	0.123	0.0598	0.106	0.0996	0.0963	0.0299	0.00996	0.0133	0.00664	0.0166	0.0133	0.0266	0.0133	0.0199	0.0166	0.0664	0.0731	0.0432	0.0399	0.0598	0.0498	0.0365	0.0565	0.0631	0.0465	0.143	0.106	0.176	0.159	0.179	0.0498	0.0631	0.139	0.0863
Polyangium	0.00664	0.00664	0.0199	0.00996	0.0266	0.0365	0.00332	0.00664	0.00664	0.0166	0.0166	0.0598	0.0598	0.0465	0.11	0.0432	0.0399	0.0399	0.0432	0.0697	0.0133	0.0232	0.00332	0.0133	0.0232	0.00996	0.0133	0.0399	0.0133	0.0166	0.083	0.0664	0.0498	0.0498	0.0797	0.0299	0.0565	0.0465	0.0266	0.0232	0.0399	0.00664	0.0232	0.0332	0.0332	0.0199	0.0764	0.0399	0.093
Clostridium_sensu_stricto_1	0.0598	0.0332	0.0498	0.0432	0.0232	0.116	0.0199	0.0697	0.0332	0.0232	0.00996	0.0697	0.0731	0.0133	0.113	0.315	0.0332	0.0266	0.0299	0.0697	0.00664	0.0365	0	0.00996	0.0166	0.0399	0.0365	0.146	0.0166	0.0266	0.153	0.0996	0.00996	0.11	0.0731	0.0963	0.0963	0.262	0.0731	0.0299	0.807	0.216	0.0764	0.163	0.0498	0.0299	0.0897	0.0731	0.0565
Rhodanobacter	0.196	0.0996	0	0.0631	0.00664	0	0	0	0	0	0	0.00664	0	0	0	0	0	0	0	0	0	0	0	0	0	0	0	0	0	0	0	0	0	0	0	0	0	0	0	0	0.362	0.591	0.199	0.146	0.325	0	0	0	0
Rhodanobacteraceae_uncultured	0.00996	0	0.0432	0.0232	0.0365	0.0332	0.0299	0.0664	0.123	0.0332	0.0299	0.0565	0.0365	0.0399	0.0432	0.0166	0.083	0.0598	0.00996	0.0133	0.113	0.113	0.0498	0.083	0.0432	0.0332	0.11	0.139	0.0465	0.11	0.156	0.156	0.146	0.113	0.183	0.133	0.116	0.103	0.083	0.11	0.00332	0.0897	0.0232	0.00332	0	0.136	0.163	0.189	0.156
Lysinibacillus	0.687	1.62	0.545	0.887	0.242	0.883	0.501	0.754	0.482	0.422	0.0731	0.0498	0.0465	0.163	0.256	0.0565	0.116	0.083	0.0731	0.186	0.0498	0.113	0.169	0.375	0.12	0.179	0.405	0.551	0.133	0.103	0.219	0.186	0.0664	0.133	0.0498	0.0996	0.083	0.199	0.0863	0.0631	0.183	0.0598	0.13	0.13	0.123	0.0465	0.156	0.0764	0.0631
Caulobacter	0.00664	0.0266	0.0166	0.0432	0.0166	0.0432	0.00996	0.0199	0.00664	0.00996	0.0232	0.0133	0.0266	0.0365	0.0266	0.00996	0.0166	0.0266	0.0133	0.0133	0.136	0.0996	0.0565	0.0399	0.083	0.106	0.0531	0.11	0.083	0.116	0.0797	0.093	0.0598	0.0598	0.0863	0.0764	0.0797	0.0631	0.116	0.0963	0.0266	0.0664	0.0664	0.0199	0.0266	0.00664	0.00996	0.0465	0.0731
Vicinamibacteraceae_uncultured	0.0664	0.0199	0.139	0.11	0.159	0.173	0.183	0.189	0.209	0.169	0.136	0.0498	0.0664	0.0664	0.0697	0.0598	0.0863	0.0565	0.0963	0.0797	0.083	0.0697	0.0697	0.0432	0.0565	0.0199	0.0531	0.0631	0.0498	0.0565	0.0232	0.0432	0.0133	0.0266	0.00332	0.0166	0.0166	0.0299	0.0232	0.0133	0.0498	0.0697	0.143	0.0531	0.0299	0.0465	0.0399	0.103	0.0797
Lacunisphaera	0.00996	0.0664	0.0166	0.0498	0.00664	0.0133	0	0.0332	0.0133	0.0232	0.0133	0.0365	0.0863	0.0199	0.0232	0.00996	0.0232	0.0166	0.0266	0.00996	0.0365	0.00996	0.0232	0.0166	0.0199	0	0.00996	0.0266	0.00332	0.0598	0.0432	0.0531	0.0332	0.0365	0.0465	0.0365	0.0365	0.0365	0.0797	0.0764	0.123	0.262	0.146	0.153	0.183	0.0399	0.0664	0.199	0.0332
Reyranellaceae_uncultured	0.0266	0.0166	0.0266	0.00664	0.0399	0.0432	0.0266	0.0199	0.0365	0.0332	0.0232	0.0399	0.0432	0.0232	0.0199	0.00332	0.00664	0.0166	0.00332	0.0133	0.0432	0.0199	0.0232	0.0166	0.0133	0.00996	0.0432	0.0531	0.0199	0.0266	0.0863	0.0531	0.106	0.0399	0.116	0.0365	0.0664	0.0199	0.0797	0.0631	0.0332	0.0266	0.0598	0.0598	0.0598	0.0266	0.0365	0.0996	0.0365
Taibaiella	0.0332	0.133	0.11	0.279	0.0332	0.0332	0.0266	0.0797	0.0498	0.083	0	0	0.0266	0	0.00332	0.00332	0	0.00332	0.00332	0.00664	0.0565	0.0399	0.0498	0.00664	0.0232	0.00664	0.0133	0	0.0266	0.0432	0.0133	0.00996	0.00996	0.0133	0	0.0133	0	0.00332	0.00664	0.00664	0.00996	0.0897	0.126	0.0332	0.0432	0.00996	0.00664	0.0299	0.00664
Rhodomicrobium	0.0531	0.0199	0.136	0.0863	0.355	0.505	0.395	0.332	0.478	0.176	0.13	0.0764	0.0498	0.123	0.0498	0.0498	0.0299	0.0498	0.0465	0.0664	0.083	0.302	0.339	0.13	0.156	0.232	0.389	1.08	0.143	0.246	0.784	0.671	0.651	0.541	0.495	0.641	0.568	0.704	0.389	0.389	0.00332	0.00664	0	0.00332	0.00332	0.11	0.093	0.0631	0.0598
Micromonosporaceae_uncultured	0.0498	0.0465	0.0266	0.0199	0.0996	0.143	0.0863	0.0465	0.0764	0.0731	0.0531	0.0299	0.0166	0.0664	0.0266	0.0332	0.0266	0.0133	0.0465	0.0664	0.0199	0.0266	0.0166	0.0598	0.00332	0.0299	0.0498	0.0399	0.0133	0.0232	0.0565	0.0631	0.0797	0.0565	0.0498	0.0631	0.0631	0.0664	0.0598	0.0399	0.0232	0.0166	0.0465	0.0498	0.0565	0.0365	0.0498	0.0166	0.0332
Arthrobacter	0.0232	0.0432	0.0863	0.00664	0.0432	0.0531	0.0399	0.0598	0.0266	0.0232	0.0332	0.0299	0.0498	0.0598	0.0399	0.00996	0.0266	0.0365	0.00996	0.00996	0.143	0.332	0.296	0.485	0.232	0.232	0.203	0.299	0.232	0.289	0.408	0.389	0.339	0.315	0.282	0.319	0.226	0.399	0.322	0.206	0.146	0.246	0.0598	0.0531	0.0565	0.0133	0.0299	0.00996	0.00664
Ilumatobacter	0.0498	0.0166	0.083	0.0266	0.0631	0.0432	0.0631	0.0531	0.0565	0.0365	0.146	0.133	0.139	0.0664	0.116	0.0631	0.153	0.136	0.0598	0.0598	0.282	0.163	0.319	0.103	0.159	0.146	0.223	0.169	0.193	0.312	0.106	0.0897	0.0697	0.143	0.103	0.0996	0.0797	0.139	0.139	0.103	0.0432	0.0266	0.0399	0.0199	0.00332	0.0465	0.0897	0.169	0.106
Methylobacterium-Methylorubrum	0.0166	0.0266	0.0266	0.0266	0.0232	0.00996	0.0299	0.0232	0.00996	0.00664	0.0166	0.00664	0.0299	0.0199	0.00996	0.00332	0.0299	0.0199	0.0133	0.00996	0.0232	0.083	0.0498	0.0199	0.0498	0.0432	0	0.0166	0.0731	0.0133	0	0.0266	0.0133	0	0.00996	0.00332	0.00332	0	0.00664	0	0.0199	0.0697	0.0266	0.0631	0.0365	0	0	0	0
Acidobacteriaceae_Subgroup_1_uncultured	0.0731	0.0498	0.0199	0.0365	0.0166	0.00332	0.0166	0.0232	0.0166	0.00332	0.0133	0.00332	0	0.00332	0	0.00332	0	0	0	0	0.00332	0	0	0	0	0	0	0.00332	0	0	0	0	0	0	0	0	0.00664	0	0	0	0.475	0.428	0.239	0.223	0.342	0.0133	0.0199	0	0
Pseudorhodoplanes	0.0133	0.0299	0.0764	0.0332	0.0299	0.0365	0.0531	0.0565	0.0598	0.0365	0.0299	0.0365	0.0133	0.0498	0.0133	0.00664	0.0232	0.0365	0.0399	0.0299	0.0797	0.0498	0.0598	0.0299	0.0565	0.0631	0.0266	0.0631	0.0764	0.093	0.0797	0.0897	0.0631	0.0399	0.083	0.0764	0.0531	0.0797	0.0731	0.113	0.0332	0.0664	0.0465	0.0232	0.0266	0.0266	0.0299	0.0266	0.0266
Sporichthyaceae_uncultured	0.0332	0.0232	0.0963	0.0399	0.0299	0.0897	0.103	0.0697	0.0531	0.0631	0.0664	0.0498	0.0299	0.0266	0.0565	0.0299	0.0731	0.0432	0.0465	0.0432	0.0963	0.0863	0.13	0.0565	0.0731	0.0697	0.0399	0.0598	0.106	0.13	0.0664	0.0465	0.0133	0.0365	0.0299	0.0332	0.0565	0.0531	0.0299	0.0531	0.0133	0.00664	0.0598	0.0399	0.0232	0.00332	0.0166	0	0.00996
Methyloligellaceae_uncultured	0.199	0.223	0.262	0.252	0.186	0.139	0.193	0.166	0.139	0.199	0.093	0.0365	0.0498	0.0531	0.0963	0.0697	0.0731	0.0897	0.083	0.0797	0.372	0.159	0.369	0.093	0.126	0.239	0.229	0.472	0.236	0.296	0.249	0.189	0.206	0.276	0.312	0.315	0.269	0.335	0.279	0.369	0.149	0.126	0.199	0.226	0.173	0.0897	0.0332	0.0232	0.0365
Bradyrhizobium	0.598	0.704	0.352	0.578	0.322	0.445	0.428	0.319	0.269	0.259	0.256	0.213	0.213	0.246	0.286	0.246	0.163	0.173	0.375	0.302	0.223	0.133	0.136	0.136	0.0863	0.0863	0.106	0.176	0.156	0.143	0.213	0.133	0.146	0.123	0.163	0.196	0.156	0.133	0.12	0.146	0.97	1.35	0.85	1.08	1.33	0.186	0.256	0.0996	0.166
Luteimonas	0.00332	0.259	0.0133	0.00996	0.0697	0.0266	0.0266	0.0133	0.0166	0.0166	0	0.00332	0.0133	0.00332	0	0	0	0	0	0.00996	0.259	0.0498	0.176	0.77	0.0332	0.00664	0.0598	0.0863	0.0232	0.0133	0.0697	0.149	0.0498	0	0.335	0.143	0.0199	0.0133	0.299	0.159	0.0199	0.0531	0.163	0	0	0.0133	0.00332	0.501	0.0166
Peredibacter	0.00996	0.0731	0.166	0.093	0.00996	0.0365	0.0166	0.139	0.0299	0.0731	0.0166	0.0266	0.00996	0.0266	0.0299	0.0266	0.0399	0.00664	0.0399	0.0199	0.0299	0.0565	0.0565	0.0199	0.0631	0.0465	0.0266	0.0465	0.139	0.0432	0.0664	0.0266	0.0531	0.0365	0.0399	0.0399	0.0598	0.0531	0.083	0.0565	0.00332	0.0299	0.0498	0.0299	0.00996	0.0133	0.0664	0.0299	0.00996
Dokdonella	0.0465	0.0299	0	0.0332	0.0432	0.0133	0.00332	0.00996	0.0432	0	0	0.00664	0	0	0.00332	0	0.00332	0	0	0	0.0299	0.00332	0	0.00332	0	0	0.00664	0	0.00332	0.0133	0.0199	0.0266	0.0166	0.00332	0.0299	0.0199	0.0133	0.0232	0.0399	0.0232	0.169	0.153	0.282	0.113	0.0996	0.00664	0.0199	0.126	0.00332
TM7a	0.0166	0.0133	0.0332	0.0465	0.0365	0.0199	0.0166	0.0166	0.00996	0.0133	0.0399	0.0332	0.0697	0.0232	0.0432	0.0232	0.0199	0.0232	0.00664	0.0399	0.0697	0.083	0.0199	0.00996	0.0631	0.083	0.0199	0.0133	0.0565	0.0399	0.00996	0.0133	0.0199	0.0432	0.0232	0.00996	0.0266	0.0365	0.00664	0.0199	0.0266	0.0266	0.0133	0.00332	0	0.0133	0.0432	0.083	0.0498
Rhodospirillaceae_uncultured	0.0199	0.0299	0.0133	0.0232	0.0299	0.0332	0.0299	0.0531	0.0166	0.0365	0.0166	0.0565	0.0299	0.0166	0.0232	0.0199	0.0332	0.0299	0.0299	0.0199	0.0432	0.0465	0.0598	0.00996	0.0432	0.0166	0.0365	0.0432	0.0232	0.0963	0.0531	0.0631	0.083	0.0432	0.0797	0.0266	0.0598	0.0697	0.0697	0.106	0.143	0.113	0.0764	0.123	0.149	0.0166	0.00664	0.0365	0.0133
Candidatus_Paracaedibacter	0	0.0299	0.00664	0.0166	0.00332	0.00332	0.0232	0.00664	0.0199	0.00332	0	0.0166	0.0465	0.0232	0.0232	0.0332	0.0299	0.0199	0.0199	0.0166	0.00664	0.0199	0.0199	0.00332	0.0332	0.0266	0.0232	0.0199	0.0166	0.00664	0.0399	0.0565	0.0299	0.0266	0.0332	0.0332	0.0232	0.0266	0.0365	0.0465	0.0299	0.0232	0.0232	0.0664	0.12	0.0498	0.0266	0.00996	0.00332
Conexibacter	0.0399	0.0365	0.0299	0.0232	0.0199	0.0365	0.0332	0.0266	0.0166	0.0232	0.0299	0.0232	0.00996	0.00664	0.0133	0.0299	0.00332	0.0232	0.0232	0.00996	0.0764	0.0664	0.083	0.0199	0.0797	0.0432	0.0199	0.0565	0.0764	0.0531	0.0465	0.0166	0.0399	0.0266	0.0432	0.0365	0.0531	0.0232	0.0232	0.0365	0.0432	0.0332	0.0432	0.116	0.0399	0.0166	0.00996	0.00664	0.00664
Lautropia	0	0.00332	0.0166	0.00996	0.0232	0.0199	0.0399	0.0199	0.00996	0.0232	0.0166	0.00332	0.0232	0.00996	0.0166	0	0	0.00332	0.00664	0.00332	0.0498	0.0498	0.0332	0.0299	0.0365	0.0332	0.0299	0.0731	0.0631	0.0498	0.11	0.13	0.0963	0.0598	0.083	0.0897	0.173	0.163	0.0797	0.0731	0	0	0.0199	0	0	0.00664	0.00664	0.0166	0.0133
Verrucomicrobiaceae_uncultured	0.00996	0.0399	0.0697	0.0399	0.093	0.0399	0.0199	0.0565	0.0399	0.0731	0.0664	0.0332	0.0365	0.0631	0.0399	0.0531	0.0232	0.0399	0.0365	0.0399	0.0498	0.0232	0.0697	0.00996	0.0133	0.0232	0.0465	0.0166	0.0133	0.0465	0.0531	0.0432	0.083	0.0232	0.0332	0.0299	0.0166	0.0266	0.00996	0.0133	0.0465	0.13	0.0531	0.0166	0.0199	0.0266	0.0465	0.0365	0.0498
Ahniella	0	0	0.0232	0.00664	0.0399	0.00664	0.0266	0.0332	0.0266	0.0365	0.00996	0.00996	0.00332	0.00664	0.00332	0	0.0232	0.0199	0.0133	0.00996	0.0266	0.0232	0.0232	0.00332	0.0133	0.00664	0.0432	0.0166	0.00996	0.0166	0.0565	0.0565	0.093	0.0498	0.0531	0.0996	0.0731	0.0963	0.0365	0.0731	0.0133	0.116	0.0498	0.00332	0	0.0365	0.0332	0.12	0.0399
Devosiaceae_uncultured	0.0133	0.0133	0.0199	0.00664	0.0399	0.0266	0.0299	0.0232	0.0266	0.0365	0.0166	0.00332	0.0133	0.0465	0.00332	0.0133	0.0166	0.00996	0.0166	0.00664	0.126	0.0631	0.0531	0.0266	0.0266	0.0199	0.0399	0.0432	0.0465	0.0697	0.0332	0.0232	0.0399	0.0365	0.0697	0.0399	0.0631	0.0365	0.0565	0.0232	0.0133	0.0565	0.0498	0.00664	0.00664	0.0199	0.0232	0.0697	0.00664
Leptolyngbya_EcFYyyy-00	0.0631	0.0498	0.0365	0.0299	0.00332	0	0	0.0133	0	0	0.724	0.0996	0.0432	0.385	0.0531	0.614	0.0232	0.0299	0.594	0.0266	0.0232	0.256	0.0598	0.0565	0.531	0.634	0.0332	0.00332	0.81	0.0332	0	0.00332	0	0	0	0	0	0	0	0	0.00664	0.0199	0.00996	0.0232	0.0232	0.00664	0.0399	0.0232	0.12
Craurococcus-Caldovatus	0	0	0.00996	0	0.00332	0	0.00332	0.00664	0.00332	0.00664	0.0133	0.00996	0.0232	0.0266	0.0232	0.0166	0.0166	0.00664	0.0133	0.0133	0.0332	0.0498	0.0432	0.0498	0.0465	0.0565	0.00996	0.093	0.0365	0.0299	0.0863	0.0731	0.083	0.0697	0.0963	0.0764	0.113	0.083	0.0764	0.083	0.00332	0.00332	0	0	0	0	0	0	0
Aeromicrobium	0.0332	0.0797	0.13	0.0631	0.123	0.126	0.189	0.116	0.106	0.0731	0.0432	0.0399	0.0498	0.0399	0.0332	0.0166	0.0731	0.0365	0.0299	0.0531	0.418	0.203	0.279	0.133	0.196	0.176	0.209	0.0697	0.256	0.315	0.0764	0.0996	0.113	0.113	0.11	0.113	0.0897	0.0731	0.123	0.083	0.0498	0.153	0.13	0.093	0.0432	0.0531	0.0299	0.0963	0.093
Stenotrophomonas	0.0697	0.199	0.106	0.146	0.0232	0.0166	0.0797	0.0498	0.0531	0.0232	0	0.0299	0.136	0.00332	0.00664	0	0.0232	0.00996	0.00332	0.00332	0.0133	0.00996	0.00332	0.0664	0.0531	0.00996	0	0.00996	0.00664	0.00664	0.00664	0.0332	0.0199	0.00996	0.159	0.0133	0.0133	0.00664	0.146	0.00996	0.00664	0.0498	0.0166	0.0664	0.0166	0.186	0.0133	0.0133	0.0598
Sphingobacteriaceae_uncultured	0.00664	0	0.0465	0.0365	0.136	0.11	0.0897	0.139	0.103	0.13	0.0266	0.0133	0.0531	0.0299	0.0166	0.00664	0.0166	0.0332	0.00996	0.00996	0.083	0.149	0.0697	0.106	0.156	0.133	0.116	0.0498	0.12	0.0731	0.0166	0.0565	0.0432	0.0731	0.0299	0.0365	0.0266	0.0498	0.0365	0.0531	0.00664	0.0598	0.0531	0.00996	0	0.0266	0.0465	0.0166	0.0299
Sorangium	0.0598	0.0963	0.0332	0.0332	0.0399	0.0897	0.0365	0.0664	0.0266	0.0764	0.0731	0.0797	0.0531	0.0996	0.0797	0.0797	0.0631	0.103	0.0465	0.0498	0.00332	0.0166	0.0232	0.00996	0.0299	0.00664	0.00664	0.0199	0.0332	0.0299	0.103	0.0266	0.0166	0.0432	0.0199	0.00996	0.00996	0.0465	0.0133	0.0133	0.0332	0.00664	0.0365	0.0465	0.0399	0.0432	0.0531	0.0166	0.0365
Flaviaesturariibacter	0.00664	0	0.113	0.0432	0	0.0133	0	0.0299	0.0199	0.00996	0.176	0.262	0.223	0.11	0.412	0.392	0.186	0.335	0.223	0.216	0.13	0.153	0.0531	0.0764	0.146	0.139	0.0731	0.0266	0.209	0.0664	0.00996	0.0166	0.00996	0.0166	0.0166	0	0.0133	0.00332	0.0199	0.00332	0	0	0	0	0	0.0232	0.0465	0.0299	0.0266
OM27_clade	0.00996	0.0399	0.0465	0.0232	0.083	0.0697	0.0365	0.0498	0.0498	0.0697	0.0365	0.0432	0.0498	0.0299	0.0531	0.0332	0.0498	0.0797	0.0332	0.0664	0.0299	0.0133	0.0166	0.0133	0.0232	0.0133	0.0133	0.0133	0.0365	0.0199	0.0465	0.0399	0.0266	0.0365	0.0266	0.00332	0.0266	0.0166	0.0266	0.0631	0.0166	0.00996	0.0299	0.0133	0.00664	0.0598	0.0266	0.0531	0.0199
Tolypothrix	0.0531	0.0897	0.309	0.306	0.0266	0.0697	0.0664	0.00996	0.0332	0.0399	0.0565	0.0697	0.0432	0.113	0.352	0.276	0.0963	0.12	0.123	0.382	0.0332	0.0199	0.0764	0.0299	0.0565	0.0232	0.00664	0	0.0232	0.0498	0	0	0	0	0	0	0	0.00332	0	0	0.0133	0	0.133	0.232	0.106	0.0963	1	0.286	0.697
Aurantisolimonas	0.0332	0.11	0.0299	0.0697	0	0.00332	0.00332	0.0133	0	0	0.0199	0.0631	0.0432	0.0266	0.0199	0.0531	0.0565	0.0565	0.0897	0.0498	0.00664	0.0232	0.00332	0.00996	0.0133	0.0166	0	0.00332	0.00664	0.00332	0.00332	0.00996	0.0232	0.0166	0.00996	0.00332	0.00332	0	0.00332	0	0.0266	0.0332	0.0166	0.0332	0.0399	0.0664	0.0565	0.00664	0.0565
OLB13	0	0	0.0133	0.00664	0.083	0.0531	0.0299	0.0498	0.0465	0.0266	0.149	0.159	0.123	0.0498	0.093	0.0399	0.0531	0.0664	0	0.0365	0.508	0.199	0.133	0.13	0.179	0.196	0.362	0.196	0.352	0.332	0.0266	0.0332	0.0365	0.0299	0.0299	0.0465	0.0332	0.00664	0.0299	0.0332	0.00332	0.0797	0.093	0	0	0.169	0.239	1.44	0.604
possible_genus_04	0.0133	0.0266	0.0266	0.0133	0.0432	0.0365	0.00996	0.0232	0.0199	0.0266	0.0266	0.0565	0.0764	0.0432	0.0631	0.0199	0.0399	0.0465	0.0498	0.0199	0.0399	0.0232	0.0266	0.0232	0.0232	0.0432	0.0266	0.0133	0.0332	0.0432	0.00664	0.0133	0.00664	0.0232	0.00332	0.0133	0.0232	0.0133	0.00996	0.0199	0.0232	0.12	0.093	0.0598	0.153	0.0399	0.0797	0.0266	0.0365
Tissierella	0	0.00332	0.00332	0.00332	0	0.00664	0	0.00332	0.00664	0.00332	0	0.00664	0.0133	0	0.00664	0.00332	0.00332	0.00332	0	0.00996	0.00996	0.00664	0.00332	0.00996	0.00996	0.00996	0.0199	0.0863	0	0.00996	0.232	0.139	0.0697	0.0996	0.103	0.146	0.083	0.256	0.0731	0.0465	0.0299	0	0.00996	0.0133	0	0.0166	0.00664	0.0332	0.00332
Modestobacter	0.0166	0.0365	0.0465	0.0299	0.0365	0.0797	0.11	0.0797	0.0465	0.0332	0.0133	0.0199	0	0.0598	0.0166	0.00664	0.00664	0.00332	0.0166	0.00664	0.166	0.286	0.156	0.0465	0.133	0.232	0.0897	0.209	0.236	0.173	0.12	0.0963	0.0863	0.0432	0.126	0.083	0.0897	0.133	0.0731	0.0764	0.0664	0.0332	0.0531	0.093	0.0465	0.00332	0.0199	0	0.00664
Agromyces	0.0133	0.0199	0.0465	0.0232	0.00664	0.0133	0.0133	0.0266	0.0166	0.00664	0.136	0.103	0.156	0.0598	0.179	0.0631	0.13	0.143	0.0531	0.0598	0.0664	0.0199	0.0332	0.0399	0.0365	0.0266	0.093	0.00664	0.0432	0.0664	0.0133	0.0133	0.0133	0.0199	0.0266	0.0133	0.00664	0.0133	0.00664	0.0166	0.00332	0.00332	0.00332	0	0	0.0166	0.0266	0.00996	0.0166
Acinetobacter	0.0232	0.535	0.00664	0.00664	0	0	0.00332	0.00332	0.0199	0.00332	0	0	0.0498	0.00332	0.0432	0.00664	0.00664	0.133	0	0.00332	0	0	0	0.00332	0.00664	0.00332	0.0266	0.00332	0.00996	0.0166	0.00332	0	0	0.00664	0.00332	0	0.00332	0	0.00664	0.00664	0.0166	0.0797	0.00332	0.00996	0.00332	0	0.00332	0.0166	0.0199
Occallatibacter	0.0531	0.0399	0	0.0764	0	0	0	0	0	0	0.00996	0.00332	0.00664	0.00332	0	0	0.00332	0	0	0	0	0	0	0	0	0	0	0	0	0	0	0	0	0	0	0	0	0	0	0	0.372	0.485	0.0598	0.149	0.226	0	0	0	0
Candidatus_Koribacter	0.156	0.0498	0.00332	0.0299	0	0	0	0	0	0	0.00996	0.0266	0.00996	0.0299	0.0266	0.0299	0.00664	0.0266	0.0166	0.0498	0	0	0	0	0	0	0	0	0	0	0	0	0	0	0	0	0	0	0	0	0.315	0.219	0.0631	0.103	0.203	0.00664	0.0266	0.0365	0.0764
Geobacteraceae_uncultured	0.113	0.00664	0	0.00332	0	0	0	0	0	0.00332	0	0.00664	0.00332	0.00332	0	0.0232	0.00332	0.00996	0.00332	0.00664	0	0	0.00332	0	0	0	0	0	0	0	0.00332	0	0	0	0	0	0	0	0	0	0	0.0166	0.0432	0.219	0	0.0166	0.0631	0.196	0.289
Desulfuromonas	0.0432	0.00664	0	0	0	0	0	0	0	0	0	0.00332	0	0.00332	0.00664	0.0565	0.00996	0.00996	0	0.00332	0	0	0	0	0	0	0	0.00332	0	0	0	0	0	0	0	0	0.00664	0	0	0	0.00996	0.0199	0.0266	0.0199	0	0.458	0.571	0.611	0.528
Nostoc_PCC-7107	0.0432	0.113	0.359	0.395	0.0133	0.0697	0.0565	0.0731	0.0498	0.0731	0.00996	0.0531	0.00664	0.00996	0.0299	0.0232	0.0631	0.0531	0.00332	0.0332	0.00996	0.0232	0.0399	0.0299	0.0664	0.0199	0.0133	0.00996	0.0432	0.00664	0	0	0	0	0	0	0	0	0	0	0.00332	0.0133	0.0299	0.0764	0.232	0	0.083	0.13	0.11
Rhodobacteraceae_uncultured	0	0.00332	0.0199	0.00996	0.0199	0.0266	0.0299	0.0266	0.0166	0.0166	0.0266	0.0166	0.0232	0.00664	0.0232	0.00664	0.0166	0.0166	0	0.00332	0.0266	0.00996	0.0332	0.00996	0.0166	0.0133	0.0166	0.0764	0.00996	0.0465	0.0764	0.0299	0.0465	0.0365	0.0565	0.0598	0.0631	0.113	0.0863	0.0631	0.0133	0.0797	0	0	0.00332	0.0465	0.0631	0.0797	0.0266
Geodermatophilus	0.0133	0	0.0232	0.00664	0.00332	0.0133	0.0332	0.00664	0.00332	0.00332	0.0232	0.0199	0.0199	0.0498	0.0266	0.00996	0.0332	0.0232	0.0531	0.0232	0.0299	0.0697	0.0166	0.0299	0.00996	0.0332	0.0232	0.0863	0.0399	0.0465	0.113	0.083	0.0697	0.093	0.0963	0.0764	0.093	0.12	0.0664	0.0764	0.0266	0.00996	0.00664	0.00664	0.00664	0.0133	0.00664	0.00332	0.00664
Nakamurella	0.0332	0.0465	0.0399	0.0432	0.0465	0.0731	0.0897	0.0631	0.0432	0.0365	0.0565	0.0266	0.0266	0.0764	0.0332	0.0266	0.0266	0.0166	0.0299	0.0299	0.0266	0.0432	0.0365	0.0365	0.0299	0.0332	0.0166	0.0299	0.0232	0.0399	0.0664	0.0598	0.0598	0.0565	0.0498	0.0299	0.0299	0.0565	0.0432	0.0199	0.203	0.11	0.156	0.159	0.139	0.0199	0.0432	0.00664	0.0565
Thermoactinomycetaceae_uncultured	0	0.00332	0.00332	0	0.00664	0.00664	0.00664	0.0166	0.00332	0.00332	0	0.0199	0.0166	0.00996	0.0166	0.00664	0.00664	0.0133	0.00332	0.00996	0.00332	0.00332	0.0166	0.0133	0.0565	0.0266	0.0531	0.0764	0.0266	0.00664	0.159	0.0465	0.0133	0.0166	0.083	0.0664	0.0365	0.0764	0.0266	0.0465	0.00332	0	0.0365	0.00332	0	0.00332	0.00332	0.00332	0.00664
Ideonella	0.0266	0.0332	0.0166	0.0299	0.0598	0.0565	0.0399	0.0963	0.0598	0.0631	0.0199	0.0365	0.0266	0.0399	0.0166	0.0266	0.0232	0.0133	0.0332	0.0365	0	0.00332	0	0	0	0	0	0	0	0.0199	0.00332	0.00664	0.00996	0.00996	0.00996	0.00664	0	0.00332	0.0133	0.00996	0.0731	0.0996	0.0797	0.0996	0.0565	0.0299	0.0199	0.0465	0.0565
Burkholderia-Caballeronia-Paraburkholderia	0.0498	0.0465	0	0.0266	0	0.00332	0	0	0	0	0.00332	0.00996	0	0	0	0	0	0	0	0	0	0	0	0	0	0	0	0	0	0	0	0	0	0	0	0	0	0.00332	0	0	0.322	0.315	0.0731	0.339	0.342	0	0	0.0133	0
Pseudoxanthomonas	0.083	0.0199	0.0797	0.0465	0.139	0.0963	0.0963	0.103	0.236	0.12	0.0199	0.0166	0.0166	0.0133	0	0	0.0133	0.0133	0.00664	0.00332	0.0565	0.0199	0.0399	0.0232	0.0133	0.00664	0.0432	0.0199	0.0432	0.0697	0.0332	0.0232	0.0133	0.0166	0.0996	0.0266	0.00996	0.00996	0.0299	0.0232	0.0399	0.143	0.146	0.0232	0.00332	0.106	0.13	0.203	0.246
ADurb.Bin063-1	0.289	0.0996	0.0232	0.0731	0	0	0	0	0	0	0.00664	0.00664	0.00664	0.00996	0.00664	0.0133	0.0299	0.00664	0.0166	0.0133	0	0	0.00664	0	0.00332	0	0.00664	0	0	0.00332	0	0	0.0166	0.00332	0.0166	0	0.00996	0	0.00996	0.0199	0.282	0.136	0.0697	0.11	0.289	0.0166	0.00664	0	0.00664
Dinghuibacter	0.00996	0.0232	0.0299	0.0531	0.00332	0.0232	0	0.00664	0.00664	0.00332	0.0232	0.269	0.342	0.0399	0.246	0.0697	0.452	0.438	0.113	0.0598	0.00664	0	0.00996	0.00332	0.00332	0.00332	0.00332	0	0	0.00332	0	0	0.00332	0	0	0	0	0.00332	0	0	0.0166	0	0.00332	0.00332	0	0.0266	0.169	0.0332	0.0797
Acetobacteraceae_uncultured	0.113	0.083	0.0232	0.0598	0.00332	0.0133	0.0133	0.00332	0.00332	0.00332	0.0299	0.0531	0.0199	0.0266	0.0664	0.0166	0.0399	0.0199	0.0332	0.0432	0.0664	0.0963	0.0332	0.0365	0.0365	0.0266	0.0299	0.0498	0.0598	0.0365	0.0199	0.0133	0.00664	0.00664	0.0332	0.0299	0.0299	0.0166	0.0166	0.00664	0.136	0.0963	0.0565	0.0897	0.169	0.00332	0.0199	0.00664	0.0166
Phycisphaeraceae_uncultured	0	0.00332	0.0199	0	0.0232	0.0199	0.00996	0.0332	0.0133	0.0332	0.0166	0.0266	0.00332	0.0166	0.0299	0.0166	0.00996	0.0299	0.0232	0.00332	0.0565	0.00996	0.0332	0.0166	0.0199	0.0166	0.0631	0.0565	0.0199	0.0432	0.0631	0.0432	0.0498	0.0166	0.0266	0.0199	0.0199	0.0199	0.0332	0.0266	0.0266	0.00664	0.0166	0.0133	0.0232	0.00996	0.0332	0.0199	0.00996
Rubellimicrobium	0	0.00332	0.0166	0.00664	0.00664	0.00332	0.0166	0.00996	0	0.00996	0.103	0.0332	0.00332	0.0797	0.0133	0.0332	0.0199	0.0166	0.00996	0.0299	0.0731	0.219	0.0133	0.0399	0.0996	0.123	0.0266	0.0996	0.153	0.11	0.0697	0.0731	0.116	0.0399	0.11	0.0631	0.0399	0.093	0.0996	0.0266	0	0.0166	0.00332	0.00332	0	0.0166	0.0365	0.0166	0.0399
Marmoricola	0.0365	0.0465	0.0332	0.0199	0.0399	0.0365	0.0465	0.0299	0.0232	0.0199	0.0199	0.0399	0.0365	0.0299	0.0465	0.0465	0.0432	0.0697	0.0266	0.0498	0.0897	0.106	0.123	0.0565	0.146	0.159	0.0565	0.0299	0.093	0.136	0.0232	0.0166	0.0133	0.0166	0.0166	0.0133	0.0166	0.0266	0.0133	0.00664	0.0332	0.0199	0.0664	0.0498	0.0332	0.0199	0.0133	0.00664	0.00332
Lechevalieria	0.0232	0.0764	0.159	0.139	0.0897	0.113	0.266	0.0631	0.0598	0.136	0.146	0.0365	0.13	0.179	0.0963	0.0399	0.0863	0.113	0.0996	0.0531	0.156	0.12	0.153	0.0565	0.093	0.106	0.149	0.0332	0.153	0.223	0.00664	0.0365	0.0432	0.0232	0.0199	0.0166	0.0133	0.00996	0.0166	0.00664	0.0266	0.093	0.00996	0.0299	0.113	0.0731	0.0697	0.0399	0.123
Fluviicola	0.00996	0.123	0.00664	0.0332	0.0232	0.0199	0.00664	0.0166	0.00664	0.0465	0.00996	0.00332	0.0166	0.00996	0.0166	0.00664	0.00664	0.0199	0.00996	0.0199	0.00996	0.0166	0.00332	0.00664	0.00664	0.00996	0	0	0.0166	0.0166	0	0	0	0.00332	0	0	0.00332	0	0	0	0.0232	0.139	0.0299	0.0166	0	0.0697	0.0598	0.0266	0.0565
PMMR1	0	0.00332	0.0133	0.0133	0.0232	0.0232	0.0365	0.0199	0.0232	0.0266	0.0299	0.00996	0.0332	0.00664	0.0232	0	0.00664	0.00332	0	0	0.0465	0.186	0.0365	0.0531	0.093	0.12	0.00996	0.0897	0.0963	0.0465	0.0465	0.103	0.116	0.113	0.0465	0.0565	0.116	0.0996	0.103	0.0498	0.00332	0	0.00332	0	0.00332	0	0	0	0
Nibribacter	0	0	0.0797	0.0498	0	0	0.00332	0.00996	0.00664	0.0133	0.0797	0.156	0.113	0.203	0.0664	0.113	0.13	0.0797	0.0631	0.0565	0.173	0.246	0.0631	0.11	0.179	0.219	0.352	0.0299	0.312	0.163	0.00332	0.00996	0.00332	0.00332	0.00664	0.00332	0.00332	0	0	0	0	0	0.00332	0	0	0.00332	0	0.00332	0
Nitrosomonas	0	0.00664	0.0531	0.00664	0.0232	0.0299	0.0133	0.0399	0.0299	0.0166	0.0697	0	0	0.0664	0	0	0.00996	0.00664	0	0.0133	0.00332	0.0266	0.0166	0.00664	0.00332	0.0199	0.0166	0	0.0299	0.0133	0.00332	0	0	0	0.00664	0	0.00332	0.00664	0.00332	0	0.00996	0.00664	0.0133	0.00664	0	0.00996	0.0133	0.093	0.12
Solibacillus	0.083	0.206	0.0731	0.13	0.0266	0.189	0.0565	0.0565	0.0432	0.0631	0.0232	0.0133	0.0166	0.00996	0.0598	0.00664	0.0399	0.0199	0.00664	0.0166	0.00996	0.00996	0.00664	0.0266	0.0266	0.00996	0.0697	0.0996	0.0199	0.0133	0.0764	0.0498	0.00996	0.0399	0.0565	0.0664	0.0465	0.0565	0.0465	0.00996	0.083	0.00664	0.0365	0.0166	0.0365	0.0133	0.0432	0.0631	0.0199
Diplorickettsiaceae_uncultured	0.292	0.0199	0.0199	0.0166	0	0.00996	0.00332	0.0299	0.00332	0.0232	0.0166	0.00996	0.00996	0.0166	0.00996	0.00996	0.00996	0.0299	0.00664	0.0199	0.00332	0.00332	0	0	0.0133	0.00332	0.00664	0.00664	0.0166	0.00332	0.0232	0.0166	0.083	0.00664	0.0299	0.0266	0.0232	0.0399	0.0365	0.0399	0.0232	0.00996	0.00996	0.0465	0.0531	0.0498	0.0199	0.0232	0.00996
Planifilum	0	0.0133	0.0232	0.0133	0.0332	0.0697	0.0797	0.12	0.0664	0.0232	0.0199	0.0797	0.0166	0	0.0598	0	0.0299	0.0332	0.0598	0.0332	0.0963	0.0996	0.0764	0.0797	0.369	0.246	0.286	0.814	0.0365	0.0432	0.123	0.159	0.0531	0	0.0133	0.0764	0.093	0.123	0.0166	0.0797	0.0166	0.00664	0.0432	0.0133	0.00332	0.0199	0.0266	0.00664	0.0365
Dechloromonas	0.0498	0.00332	0	0	0	0	0	0	0	0	0.0166	0.0199	0.0133	0.00664	0.0133	0.0465	0.0166	0.0498	0.00664	0.0266	0	0	0	0	0	0	0	0	0	0	0	0	0.00332	0	0	0	0.00996	0.00664	0.00332	0.00332	0.00996	0.309	0.0166	0.0963	0.00332	0.196	0.189	0.156	0.113
Crossiella	0.0232	0.0232	0.0963	0.0664	0.193	0.335	1.15	0.153	0.239	0.13	0.0332	0.00332	0.0399	0.123	0.00332	0.0432	0.0465	0.00996	0.093	0.0731	0.00664	0.0399	0.0963	0.0332	0.0166	0.0199	0.0199	0.00996	0.00664	0.0631	0.0897	0.0199	0.0133	0.0166	0.0166	0.0166	0.0299	0.0399	0.0432	0.00996	0.153	0.126	0.0332	0.0232	0.0365	0	0.00996	0	0
Methylophilaceae_uncultured	0.00332	0.0166	0.00332	0.0166	0	0	0	0	0	0	0.00332	0.00664	0.0764	0.00664	0	0.00332	0	0	0	0.00996	0.139	0.00996	0.00332	0.00332	0.00996	0	0.0232	0.00332	0.00332	0.0133	0.0432	0.0631	0.0432	0.00664	0.0299	0	0.0166	0.00332	0.0199	0.0399	0.0232	0.0365	0.0531	0.083	0.106	0	0	0.0531	0.00332
Asanoa	0.0166	0.0332	0.0797	0.0565	0.11	0.232	0.299	0.113	0.13	0.106	0.0764	0.0797	0.00996	0.0996	0.0565	0.0332	0.0365	0.0199	0.0565	0.0432	0.0465	0.159	0.0565	0.0565	0.0365	0.0531	0.0631	0.0399	0.0498	0.0631	0.0498	0.0598	0.0498	0.0266	0.0365	0.0465	0.0465	0.0365	0.0531	0.0232	0.0299	0.0299	0.0299	0.0332	0.0432	0.00332	0.0199	0.00664	0.0199
Jatrophihabitans	0.0631	0.0697	0.00664	0.0199	0.0299	0.00664	0.0399	0.00664	0	0.00664	0.0399	0.0232	0.00664	0.0332	0.0133	0.0432	0	0.0166	0.0299	0.0399	0.0199	0.00996	0.0199	0.00332	0.00996	0.00664	0.00332	0.00332	0.00332	0.0133	0.00332	0.0266	0.00664	0	0	0.0133	0	0.00996	0.00996	0	0.226	0.256	0.166	0.189	0.299	0	0.00332	0.00332	0
Geminicoccaceae_uncultured	0	0	0.0498	0.0232	0.0166	0.0399	0.0266	0.00664	0.00664	0.0365	0.00664	0.0133	0.0166	0.00664	0.0266	0.00332	0.0133	0.0166	0.00664	0.00332	0.0133	0.00996	0.0332	0.00996	0.0166	0.0166	0.0133	0.103	0.00996	0.00996	0.0299	0.0266	0.0332	0.0299	0.00996	0.0432	0.0332	0.0266	0.0565	0.0498	0	0	0.00332	0	0	0.0332	0.083	0.00332	0.0299
Anaerolinea	0	0	0	0	0	0	0	0	0.00332	0.00332	0.00664	0.00996	0	0	0.0133	0.0133	0	0	0	0	0	0	0.00664	0	0	0	0	0	0	0	0	0	0	0	0	0	0	0	0	0.00664	0	0	0	0	0	0	0	0.345	0.149
Psychroglaciecola	0.0631	0.0531	0.0332	0.0232	0.00664	0.0133	0.0199	0	0.0133	0	0.0465	0.0531	0.0565	0.0399	0.226	0.0232	0.11	0.0598	0.0432	0.0731	0.116	0.103	0.0764	0.0664	0.0897	0.0897	0.0365	0.113	0.0897	0.0299	0.093	0.0731	0.146	0.0963	0.123	0.106	0.126	0.0897	0.0598	0.0731	0.00332	0	0.00664	0.00664	0.00664	0.00996	0.0199	0	0.00996
Sandaracinus	0	0.00332	0.0133	0.0133	0.0199	0.00996	0.00664	0.0199	0.0166	0.0166	0.00664	0.0133	0.00996	0.0332	0.00996	0.0133	0.00664	0.0166	0.00664	0.0166	0.0133	0.00996	0.00664	0.00664	0.00664	0.00332	0.0199	0.00664	0.00996	0.00332	0.0399	0.0399	0.0365	0.0365	0.0133	0.0266	0.0266	0.0232	0.0399	0.0332	0.00332	0.00996	0.0133	0.00332	0	0.0266	0.0365	0.0465	0.0498
Virgisporangium	0.0432	0.0365	0.0598	0.0399	0.183	0.236	0.256	0.12	0.156	0.13	0.0731	0.0133	0.0399	0.123	0.0266	0.0465	0.0232	0.0266	0.0897	0.0764	0.0731	0.133	0.0963	0.103	0.0731	0.0664	0.136	0.309	0.0531	0.136	0.176	0.179	0.0963	0.0897	0.116	0.106	0.123	0.153	0.0697	0.133	0.00996	0.00332	0.0432	0.0133	0.0133	0.0332	0.0631	0.11	0.083
Euzebyaceae_uncultured	0	0	0.00664	0	0.00332	0.00332	0	0.00664	0	0	0.00332	0	0.00664	0	0.0133	0.00664	0.00332	0	0.00332	0.00664	0.0299	0.0664	0.0399	0.00996	0.0664	0.0598	0.0266	0.0598	0.0399	0.0432	0.0498	0.0266	0.0266	0.0299	0.0365	0.0266	0.0232	0.0332	0.0399	0.0266	0	0	0.0232	0	0	0.00996	0.0166	0	0.0166
Planococcaceae_uncultured	0.113	0.186	0.123	0.0963	0.0199	0.173	0.103	0.103	0.12	0.0697	0.00332	0.00996	0.0199	0.00664	0.0797	0.00664	0.0199	0.0166	0.0133	0.0432	0.00664	0.0498	0.0598	0.166	0.0631	0.0199	0.0731	0.166	0.0432	0.0266	0.116	0.0598	0.0498	0.0266	0.0565	0.0531	0.0399	0.0996	0.0432	0.0299	0.0432	0.0266	0.0133	0.00996	0.0166	0.00996	0.0166	0.0332	0.0199
Roseomonas	0.00332	0.0166	0.0199	0.00664	0	0.00996	0.0266	0.0133	0.0133	0.00664	0.0199	0.0232	0.0199	0.00332	0.0232	0.00664	0.00664	0.00664	0.0166	0.00996	0.0133	0.0764	0.0166	0.0232	0.0199	0.0299	0.00996	0.0598	0.0365	0.0266	0.0465	0.0598	0.0332	0.0565	0.0664	0.0565	0.0565	0.0465	0.0697	0.0399	0.00332	0.00664	0.00996	0.0199	0.00332	0.0133	0.00996	0.00664	0.00664
Actinomadura	0	0.00332	0	0	0.00664	0.00996	0.00332	0.00332	0.0133	0.00332	0	0	0.00996	0.0365	0.00664	0	0.00332	0	0	0.00332	0.0664	0.0166	0.0133	0.00664	0.0266	0.0332	0.0399	0.113	0.0166	0.00332	0.183	0.0465	0.0133	0.0232	0.083	0.0498	0.0399	0.0963	0.083	0.0565	0.00996	0	0.495	0.0232	0.00996	0.0133	0.00332	0	0.00664
Dactylosporangium	0.123	0.146	0.0731	0.103	0.146	0.146	0.153	0.0764	0.163	0.0565	0.106	0.0664	0.0565	0.0863	0.0598	0.0565	0.0863	0.0731	0.0697	0.139	0.0266	0.0432	0.0365	0.0299	0.0266	0.0498	0.0299	0.0365	0.0299	0.0399	0.126	0.093	0.0365	0.0598	0.0365	0.0365	0.0266	0.0531	0.0465	0.0365	0.0432	0.106	0.166	0.126	0.103	0.0565	0.153	0.0399	0.0631
Azoarcus	0	0	0	0	0	0	0	0	0	0	0.0166	0.00664	0	0	0.00332	0.00996	0	0.0133	0.00332	0.00332	0	0.00332	0	0	0	0	0	0	0	0	0	0	0	0	0	0	0	0.00332	0	0	0.00332	0.0498	0	0.0133	0	0.146	0.139	0.149	0.312
Polaromonas	0.0166	0.0166	0.0697	0.0232	0.0199	0.0133	0.0498	0.0133	0.0332	0.0399	0.0299	0.00996	0.0166	0.0133	0.00996	0.0232	0.00996	0.0199	0.00332	0.0465	0.00664	0.00332	0.00332	0	0.00332	0.0133	0.00664	0.00664	0.00996	0.00996	0.0365	0.0598	0.0332	0.00332	0.0299	0.0664	0.0365	0.0631	0.0365	0.0897	0.0465	0.624	0.12	0.0399	0.0365	0.0797	0.0863	0.113	0.0963
Virgibacillus	0	0	0	0	0	0.00664	0	0.00332	0	0	0	0.00332	0.0232	0	0.00332	0	0.00664	0	0	0	0	0	0.00332	0.00332	0.00332	0.00332	0.00332	0.0764	0.00332	0	0.11	0.0266	0.369	0.0963	0.226	0.0697	0.0863	0.12	0.0664	0.0598	0.0133	0.00996	0.186	0	0	0.00664	0.00664	0	0
Vicinamibacter	0.0332	0.00664	0.0897	0.0731	0.0565	0.103	0.11	0.0996	0.0432	0.0332	0.12	0.0598	0.0299	0.133	0.0498	0.0365	0.0432	0.0531	0.0731	0.0531	0.0299	0.0199	0.00664	0.00664	0.00664	0.0133	0.0232	0.0365	0.0299	0.00996	0.0199	0.0432	0.00996	0.0299	0.0232	0.0166	0.0166	0.0133	0.00996	0	0.00664	0.0166	0.0199	0.0199	0.0531	0.0332	0.0299	0.00996	0.0266
Jeotgalicoccus	0	0	0	0	0	0	0	0	0	0	0	0	0	0	0	0	0	0	0	0	0.0133	0.0166	0.00996	0.00664	0.0266	0	0.00332	0.00664	0	0	0.0199	0.0332	0.0598	0	0.339	0.00332	0	0.00332	0.452	0.00332	0	0	0.199	0	0	0	0	0.0199	0
Labrys	0.0299	0.0166	0.0232	0.0199	0.0565	0.0365	0.0465	0.0266	0.0166	0.0399	0.00664	0.0133	0.0133	0.0133	0.00996	0.0199	0.0166	0.0166	0.0232	0.00996	0.0697	0.0133	0.0697	0.0166	0.0232	0.0232	0.0199	0.0631	0.0299	0.0199	0.0631	0.0465	0.0664	0.0531	0.0498	0.0664	0.0565	0.0531	0.0565	0.083	0.0465	0.0531	0.0332	0.0498	0.0897	0.0166	0.00332	0.0232	0.00664
Candidatus_Chloroploca	0	0	0.00664	0	0	0	0	0	0	0	0.00332	0.0166	0	0.00332	0	0.00996	0	0.00332	0	0.00332	0.0133	0.0199	0.0232	0.00996	0.0133	0.0166	0.00996	0.0332	0.0299	0.0266	0.0332	0.0565	0.0266	0.0199	0.0332	0.0199	0.0232	0.0166	0.0232	0.0166	0	0	0	0	0	0.00996	0.0232	0.00664	0.00332
Rhodoferax	0.0166	0.00664	0.00996	0.0199	0.00996	0.00996	0	0	0.0133	0.0266	0	0.0133	0.0266	0.00332	0.00332	0	0.00996	0.00332	0.00664	0	0.00664	0.00996	0.00332	0	0.00996	0.00332	0	0.00332	0.00332	0.0133	0.00332	0.0199	0.00332	0	0	0	0	0.00332	0	0	0.0299	0.163	0.00996	0.0232	0.0432	0	0.00332	0.00332	0.0166
Amaricoccus	0.00332	0	0.0332	0.00332	0.0166	0.0133	0.00664	0.00332	0.0133	0.0166	0.0166	0.00664	0.0232	0.0133	0.0432	0	0.0232	0.00664	0.00996	0.00332	0.0133	0.00996	0.0332	0.00332	0.0199	0.0365	0.0299	0.0664	0.0166	0.0266	0.0266	0.0266	0.00996	0.0299	0.0332	0.0565	0.0498	0.0531	0.0332	0.0299	0.0199	0.00664	0.00332	0.00332	0	0.00664	0.0299	0.00332	0.00996
Pantoea	0.0465	0.0664	0.00996	0.00664	0.00332	0.00664	0.00332	0.00996	0.00332	0.00332	0.0432	0.0199	1.56	0.00332	0.0199	0.0133	0.0133	0.00664	0.00332	0.00664	0.00332	0.00332	0.00332	0	0.0232	0.00332	0.00332	0.00332	0.00664	0.00332	0	0.00332	0	0.00332	0.00664	0	0.00664	0.00332	0.00664	0.00332	0.00332	0.0498	0	0.00996	0.0299	0.0365	0	0.00332	0
Aminobacter	0	0.00664	0.00664	0.00332	0.00664	0.00332	0.00664	0.00996	0.00996	0	0.00332	0.00332	0	0.00332	0	0	0.00664	0.00332	0	0.00332	0.0399	0.0299	0.00664	0.0365	0.0232	0.00664	0.0199	0.0199	0.0133	0.00996	0.0133	0.0199	0.0166	0.0133	0.0365	0.00996	0.0166	0.0199	0.0465	0.0299	0	0.0365	0.00664	0	0.00332	0.00996	0.0133	0.0465	0.0199
Tychonema_CCAP_1459-11B	0.379	0.103	0.103	0.223	0.0266	0.0432	0.0963	0.0465	0.00996	0.0266	2.53	0.189	0.216	2.21	0.159	0.279	0.093	0.541	0.0764	0.0863	0.495	2.21	0.123	0.571	3.84	8.57	0.458	0.345	4.4	0.276	0	0.00332	0.00332	0.00332	0.0332	0	0	0	0	0	0.0166	0.0399	0.0199	0.00664	0.0133	0	0.103	0.0232	0.0432
Tepidimicrobium	0	0	0	0.00664	0.00332	0.0299	0.00996	0.0199	0.00996	0.00332	0	0.0332	0.00332	0.00332	0.0266	0	0.00332	0.00332	0	0.00996	0.0166	0.0232	0.0166	0.0166	0.0465	0.0232	0.0266	0.306	0.0465	0	0.0797	0.0232	0.00332	0.00664	0.0232	0.0232	0.0697	0.0332	0.0166	0.0365	0.0133	0	0.00332	0.00332	0	0.00332	0.0133	0.00332	0
Chloronema	0	0	0.00332	0	0.00332	0	0	0	0	0	0.0232	0.0465	0.0365	0.00332	0.00996	0.0299	0.00996	0.00332	0	0.0133	0.0166	0.0166	0.0199	0.00664	0.0299	0.0465	0.00332	0.0531	0.0199	0.0332	0.0133	0.0133	0.00996	0.0266	0.0365	0.0166	0.0199	0.0432	0.0166	0.0166	0	0.0266	0.00664	0	0	0.00664	0.0299	0.0166	0.0299
Pseudoflavitalea	0.00332	0.146	0.0631	0.176	0.0299	0.0399	0.0266	0.0465	0.0432	0.0465	0.0299	0.00996	0.0133	0.0299	0	0.0166	0.0166	0.00664	0.00996	0.0133	0.00332	0	0.00664	0.00332	0	0	0	0	0.00664	0.00996	0	0	0.00332	0.00332	0.00332	0	0	0	0	0	0.0498	0.0332	0.0598	0.0764	0.00996	0.00332	0.0266	0.00664	0.0697
Myxococcus	0.00664	0.00996	0.0365	0.0199	0.0232	0.0166	0.00664	0.0199	0.00332	0.00332	0.0166	0.00664	0.0199	0.0399	0.0166	0.0133	0.00664	0	0.0232	0.0166	0.0266	0.0432	0.0232	0.0133	0.0332	0.0399	0.0266	0.0299	0.0133	0.0166	0.0199	0.0199	0.00996	0.0133	0.00664	0.00996	0.0232	0.0199	0	0.00664	0.0133	0	0	0.0565	0	0.00996	0.00664	0.00664	0.0299
Galbitalea	0.0565	0.0199	0.0697	0.0764	0.0764	0.0399	0.0432	0.0631	0.0631	0.0365	0.00664	0.0232	0.0199	0.0133	0.0166	0.0133	0.0199	0.0133	0.0133	0.0133	0.103	0.083	0.123	0.857	0.153	0.0166	0.0432	0.0133	0.0199	0.0797	0.0365	0.0399	0.0266	0.0199	0.0166	0.0232	0.0199	0.00996	0.0232	0.00996	0.0332	0.0731	0.0697	0.0498	0.0133	0.0232	0.00332	0.0332	0.0199
Aetherobacter	0.0266	0.0399	0.0764	0.0565	0.0199	0.0432	0.0299	0.0266	0.0166	0.0266	0.00664	0.0399	0.0266	0.00996	0.0465	0.0332	0.0365	0.0232	0.0565	0.0365	0.00996	0.00332	0	0	0.0133	0	0.00664	0.0199	0.00332	0	0.0166	0.00664	0.00332	0.00664	0.00664	0.0332	0.0133	0.0199	0.00664	0.0166	0.0299	0.00332	0.0332	0.0897	0.0498	0.00332	0.0166	0	0
Acidovorax	0.558	0.85	0.408	0.511	0.379	0.322	0.402	0.369	0.352	0.412	0.325	0.468	0.601	0.425	0.432	0.462	0.538	0.488	0.415	0.402	0.226	0.375	0.199	0.153	0.242	0.302	0.106	0.415	0.286	0.249	0.528	0.508	0.591	0.445	0.658	0.485	0.452	0.462	0.415	0.432	0.704	1.88	0.687	0.834	0.764	0.359	0.535	0.418	0.575
Aquabacterium	0.00332	0.0332	0	0.00332	0.00664	0	0.00332	0.00996	0.0133	0.00996	0.0166	0.0365	0.0166	0.00996	0.0199	0.0498	0.0498	0.0199	0.0664	0.0133	0	0.0166	0.083	0.00664	0	0.0166	0	0.0133	0.00664	0	0.00996	0.0133	0	0.00332	0.0166	0.00996	0.00664	0.00996	0.00664	0.00664	0.00664	0.0365	0.00332	0.00664	0.0565	0.0166	0.00664	0.00996	0.0299
Truepera	0	0	0.0266	0.0166	0.0166	0.0232	0.0133	0.0232	0.00996	0.0133	0.0133	0.00332	0.00332	0.0166	0.0299	0.00664	0	0.00664	0.00332	0.0332	0.0365	0.0963	0.0365	0.0432	0.0598	0.0531	0.0365	0.0299	0.0631	0.0432	0.0764	0.0399	0.0697	0.0332	0.0531	0.0133	0.0365	0.0399	0.0565	0.0432	0.00332	0	0.00332	0	0	0	0.00664	0.0199	0.00996
Bosea	0.00664	0.0232	0.0299	0.0365	0.0166	0.0266	0.0166	0.00996	0.0133	0.0166	0.00664	0.0133	0.00332	0.00996	0.00996	0	0.0133	0.00332	0.00996	0.00332	0.0365	0.0232	0.0266	0.0166	0.0166	0.00332	0.00664	0.0299	0.0232	0.0266	0.0365	0.0199	0.0232	0.00996	0.093	0.0432	0.0432	0.0166	0.0299	0.0399	0.00996	0.0399	0.0232	0.0266	0.00664	0.0133	0.00996	0	0.00664
Sphingorhabdus	0	0	0.00996	0.00332	0.0166	0.00332	0.00996	0.00996	0.00996	0.0332	0	0.0266	0.0133	0	0.0133	0.00332	0.00664	0.0232	0	0.00996	0.0365	0.0199	0.0299	0.0266	0.0697	0.0166	0.0465	0.0232	0.0166	0.0465	0.113	0.0266	0.159	0	0.0863	0.0232	0.00332	0.0133	0.492	0.0797	0.00332	0.0498	0.0166	0.00332	0.00332	0	0.00332	0.0399	0.00996
Parasegetibacter	0.0565	0.11	0.00996	0.0731	0.00332	0	0	0.00332	0	0.00332	0.136	0.12	0.166	0.106	0.169	0.133	0.216	0.196	0.126	0.093	0.00332	0.0133	0.0133	0.00996	0.00996	0.0232	0	0.00664	0.0133	0	0	0.00332	0.00664	0.00664	0.00332	0	0	0.00332	0.00996	0	0.0232	0.0133	0.0133	0.00996	0.00664	0.0399	0.103	0.0631	0.0963
Planococcus	0	0	0.00332	0	0	0.00332	0	0	0	0	0	0	0.00664	0.00664	0	0	0.0166	0.00664	0.0133	0.00664	0.0498	0.0764	0.335	0.213	0.209	0.0432	0.0963	0.0631	0.0465	0.153	0.11	0.0399	0.0299	0.0166	0.0631	0.103	0.0299	0.0664	0.123	0.0399	0	0.00332	0	0	0	0.00664	0	0.0963	0.00332
Quadrisphaera	0.00332	0.0199	0.00332	0.00996	0.0266	0.0199	0.0232	0.0133	0.00664	0.00996	0.00664	0.00996	0.00996	0.00664	0.00664	0.00332	0	0	0	0.00332	0.00996	0.0432	0.0166	0.00664	0.0133	0.0332	0.0133	0.0199	0.0199	0.0365	0.0299	0.00996	0.0199	0.0133	0.0166	0.00332	0.00664	0.00996	0.0166	0.0266	0.0299	0.0266	0.0199	0.0166	0.00996	0.00332	0	0	0.00332
Actinocorallia	0.0166	0.136	0.00664	0.0166	0.0166	0.0365	0.0299	0.0166	0.0299	0.0232	0.0232	0.0199	0.0332	0.0232	0.0598	0.0565	0.0299	0.0498	0.0332	0.0432	0.00996	0.0166	0.00996	0.0166	0.00332	0.00664	0.0133	0.0365	0.0199	0.0266	0.0365	0.0133	0.0166	0.00996	0.0365	0.0199	0.0199	0.0232	0.0166	0.00996	0.0299	0.00996	0.206	0.143	0.0166	0.0266	0.0133	0.00996	0.0266
Sulfurifustis	0	0.00332	0.0465	0.0199	0.00996	0.0199	0.00332	0.0266	0.00664	0.00996	0.0332	0.0266	0.00996	0.0266	0.0166	0.0199	0.0498	0.00996	0.0166	0.0199	0	0.00332	0.00996	0	0	0	0.00332	0.00664	0.00332	0.00332	0.0365	0.0432	0.0565	0.0199	0.0399	0.0465	0.0299	0.0565	0.0365	0.0332	0.0232	0	0.0332	0.0266	0.00332	0.0332	0.0332	0.0133	0.0332
Sporichthya	0.00664	0.0166	0.0399	0.0133	0.0166	0.00996	0.0266	0.0133	0.0133	0.00332	0.00996	0.0299	0.00332	0.00332	0.00664	0.00332	0.0166	0.0166	0	0.0166	0.0332	0.0166	0.0332	0.00664	0.0199	0.0133	0.00664	0.0133	0.0166	0.0332	0.00332	0.00664	0	0.00332	0	0	0	0	0.00332	0	0.0199	0.0266	0.0365	0.0299	0.0664	0.00332	0	0	0
Lacibacter	0	0	0.00664	0.00332	0	0	0	0.00332	0.00664	0	0.0199	0.0365	0.0432	0.0133	0.0266	0.0133	0.0266	0.0199	0	0.00332	0	0	0	0	0	0	0	0	0	0	0	0	0	0	0.00332	0	0	0	0	0	0.0133	0.345	0.0664	0.0199	0	0.0299	0.0897	0.216	0.163
Solimonadaceae_uncultured	0.00332	0	0.0399	0.00664	0.00996	0.00664	0.0166	0.0133	0.00664	0.0133	0.00332	0	0.00332	0	0	0.00332	0.00332	0	0	0	0	0	0	0	0	0	0	0	0	0.00332	0.0465	0.0199	0.0232	0.00996	0.0332	0.0432	0.0232	0.0166	0.0299	0.0531	0.0631	0.0365	0.0266	0.0631	0.0764	0	0.00664	0	0
Kribbella	0.0598	0.0565	0.0797	0.11	0.0465	0.0731	0.113	0.0299	0.0531	0.0399	0.11	0.0299	0.0465	0.0731	0.0432	0.00332	0.0498	0.00996	0.0299	0.0365	0.0797	0.0697	0.0963	0.0565	0.0133	0.0498	0.0432	0.0133	0.103	0.0764	0.00664	0.00996	0	0.00664	0.00996	0.00332	0.00664	0.00664	0	0.00332	0.0332	0.0266	0.0664	0.0332	0.0399	0.0232	0.00664	0	0.00996
Actinophytocola	0.00996	0.00996	0.0365	0.00996	0.0232	0.083	0.0465	0.0166	0.00996	0.0465	0.0399	0.329	0.00332	0.0664	0.0432	0.0133	0.00332	0	0.00332	0.00332	0.0598	0.0863	0.0166	0.0332	0.0133	0.0199	0.00996	0.00996	0.0399	0.0465	0	0	0.00664	0	0	0	0.00332	0	0	0.00332	0	0	0.0166	0.00332	0.0133	0.00996	0.00664	0.00332	0
Longispora	0.00664	0	0.0232	0	0.00332	0.00996	0.00664	0.0133	0.0133	0	0.00996	0	0.0133	0.00664	0.00996	0	0.00332	0.00664	0.00664	0.0199	0.0432	0.00664	0.0166	0.00332	0.0199	0.0232	0.00996	0.00996	0.0166	0.0133	0.0963	0.0365	0.0697	0.0166	0.0498	0.0697	0.0664	0.0764	0.0565	0.0664	0	0.0133	0.13	0.0133	0	0.00664	0.00332	0.00664	0.00332
Phormidiaceae_uncultured	0	0.00332	0	0.0166	0.00332	0.00332	0.0299	0	0	0	0.136	0.0266	0.0133	0.0598	0.0731	0.0332	0.00332	0.0797	0.0365	0.0631	0.0232	0.083	0.00996	0.00664	0.146	0.106	0.00332	0.00664	0.0498	0.0199	0	0	0	0	0	0	0	0	0	0	0	0	0.00996	0	0	0	0.00332	0.00332	0.00664
Haloplasma	0	0	0	0	0.00332	0	0.00332	0.00332	0.00332	0.00332	0	0	0	0	0.00332	0.00332	0	0	0.00664	0	0.00996	0.00332	0.00996	0.00996	0.00332	0	0.00332	0.0299	0.00332	0	0.0465	0.0465	0.00664	0.0465	0.0332	0.0266	0.0166	0.0963	0.0199	0.00996	0	0	0	0	0	0	0	0.00332	0
Domibacillus	0	0.00664	0.0133	0.0332	0.0133	0.0199	0.0266	0.0332	0.0133	0.0166	0.00664	0.0133	0.00332	0.00664	0.0332	0.00664	0.00996	0.0166	0.00332	0.00664	0	0.0232	0.0166	0.0166	0.00332	0.00664	0.0266	0.0498	0.00332	0	0.0697	0.0598	0.083	0.106	0.0631	0.0399	0.0598	0.0764	0.0365	0.0332	0.00664	0.00332	0.00332	0.00664	0	0.0133	0.00332	0	0
Candidimonas	0	0	0.00332	0	0.0199	0.00332	0	0.00332	0	0	0	0	0	0	0	0	0.00332	0	0	0	0.0199	0.00332	0	0.213	0.0133	0.00332	0.00664	0.00332	0	0	0.0266	0.0232	0.0232	0	0.0332	0.0166	0.00332	0.00664	0.0963	0.00332	0	0	0.00664	0	0.00332	0	0	0.0166	0
Cylindrospermum_PCC-7417	0.0266	0.0697	0	0.0232	0	0	0	0.0133	0.00332	0.00664	0.0133	0.236	0.133	0	0.226	0.0465	0.0498	0.0996	0.0266	0.0664	0.0432	0.0133	0.093	0.0731	0.0631	0.0764	0.13	0.0498	0.0731	0.0498	0	0	0	0	0.00332	0	0.00332	0	0	0	0	0	0	0.0731	0.0133	0	0.00996	0	0.00996
UTCFX1	0	0	0.0232	0	0.00664	0.00996	0	0.0166	0	0.00996	0.00996	0	0.0166	0.0166	0.0232	0.0365	0.0166	0.0133	0.0299	0.0199	0.0133	0.00332	0.0133	0.00664	0.00332	0.00664	0.0232	0.00664	0.00664	0	0.00332	0.00664	0.00332	0.0133	0.0133	0.00332	0.00664	0	0.00664	0.00332	0.00332	0	0	0	0	0.0332	0.0432	0.0399	0.0133
Sutterellaceae_uncultured	0	0	0.106	0.0697	0.193	0.296	0.292	0.242	0.272	0.262	0.256	0.996	0.462	0.136	0.458	0.12	0.515	0.501	0.203	0.296	0.0897	0.203	0.169	0.0565	0.0797	0.0863	0.186	0.262	0.0897	0.213	0.0199	0.0399	0.00664	0.0498	0.00996	0.0631	0.0465	0.0565	0.0365	0.093	0.00332	0.00332	0	0	0.0199	0.0365	0.0266	0.00996	0.0199
Lachnospiraceae_uncultured	0.0199	0.00664	0.0332	0.00996	0.0232	0.0465	0.0332	0.0199	0.00996	0.00996	0.00332	0.00332	0.00996	0.00332	0.0498	0.00664	0.00996	0.00996	0.0133	0.0199	0.0166	0.00996	0.00996	0	0.00332	0.0232	0.0199	0.0465	0.0133	0.00332	0.0565	0.0631	0.0199	0.0432	0.0465	0.0465	0.0365	0.0764	0.0365	0.0332	0.0897	0.0166	0.00332	0.0166	0	0.00332	0.00996	0.0166	0.0166
Tahibacter	0.00664	0.0199	0.00332	0.0266	0.0133	0.0166	0.00332	0.00996	0.00332	0.0199	0.00664	0.00332	0.00664	0.0133	0.00332	0	0.00332	0.00664	0	0.00332	0.0133	0.0133	0	0	0.00332	0	0.0133	0.00332	0.00996	0.00332	0	0.00332	0.00332	0	0.00332	0	0.00332	0	0	0	0.0266	0.0664	0.0266	0.0199	0.00996	0.0133	0.00332	0.0166	0.00332
Nodosilinea_PCC-7104	0.00332	0	0.0664	0.0133	0.00332	0	0.00664	0.00664	0	0.00332	0.213	0.126	0.0465	0.179	0.0465	0.13	0.00664	0.0565	0.0863	0.0266	0.0199	0.209	0.0565	0.0631	0.352	0.302	0.0133	0.0199	0.339	0.0199	0	0	0.00996	0	0.0199	0.00664	0	0.0432	0.00996	0	0	0.0432	0.0133	0	0	0.00664	0.0731	0.0764	0.0631
Nonomuraea	0.00996	0.113	0.0631	0.0299	0.0365	0.0365	0.0299	0.0432	0.0399	0.0199	0.00996	0.00996	0.0299	0.00664	0.0299	0.00996	0.0266	0.00332	0	0.0166	0.0465	0.0299	0.00664	0.0232	0.0332	0.0266	0.0399	0.0897	0.0332	0.0299	0.306	0.203	0.0697	0.103	0.153	0.176	0.0797	0.176	0.239	0.0897	0.00996	0	0.306	0.00664	0.00664	0.00664	0.00332	0.00332	0.00332
Acidothermus	0.0299	0.0199	0	0.00332	0.0133	0.00664	0	0	0.00332	0.00332	0	0	0.00996	0.00664	0	0.00332	0	0	0	0	0.00664	0.00332	0.00664	0	0	0	0.00664	0	0.00332	0.0199	0	0	0	0	0.00332	0	0	0.00996	0.00664	0.00332	0.196	0.169	0.0498	0.146	0.113	0	0.00332	0	0
Solirubrobacteraceae_uncultured	0	0.00332	0.0299	0.0133	0.00664	0.00996	0.0166	0.00664	0.00332	0.00664	0.0166	0.00664	0.00664	0.0199	0.00996	0.00332	0.0166	0	0.00332	0.00664	0.0432	0.0631	0.0399	0.0432	0.0498	0.0863	0.0199	0.00332	0.0731	0.0365	0.00332	0	0.00664	0.00332	0.00332	0	0	0.00332	0	0	0.00664	0.0332	0.00996	0.00664	0.0266	0.00332	0.0133	0	0
Hydrogenophaga	0.00332	0.0365	0	0	0.00664	0.00664	0.00332	0.00996	0.0133	0.00332	0	0.00332	0	0	0.00332	0	0.00664	0.00332	0	0.0133	0.00664	0.00332	0	0	0.00664	0	0	0	0.00332	0	0	0	0.00332	0	0	0	0	0.00332	0.0266	0	0.0199	0.306	0.0199	0.0232	0	0.0598	0.0332	0.279	0.11
Granulicella	0.00664	0.0166	0	0.00996	0	0	0	0	0	0	0	0	0	0.00332	0	0	0	0	0	0	0	0	0	0	0	0	0	0	0	0	0	0	0	0	0	0	0	0	0	0	0.223	0.256	0.0465	0.133	0.149	0	0	0	0
Ktedonobacteraceae_uncultured	0.00332	0.0133	0	0.0266	0	0	0	0	0	0	0.00332	0.00332	0.00332	0	0	0	0.00332	0	0	0	0	0	0	0	0	0	0	0	0	0	0	0	0	0	0	0	0	0	0	0	0.82	0.242	0.0266	0.0598	0.146	0	0	0	0
Oxyphotobacteria_Incertae_Sedis_uncultured	0	0	0	0	0	0	0.00332	0	0	0	0.0199	0.00332	0.00664	0.0266	0	0.0531	0	0.00664	0.00332	0.0232	0.00332	0.0166	0	0.0232	0.00664	0.00332	0	0	0	0	0	0	0	0	0	0	0	0	0	0	0.00332	0.00996	0.103	0.0764	0.00332	0	0.0432	0.00332	0.00664
Cystobacter	0.0232	0.0365	0.0399	0.0432	0.0266	0.00332	0.0631	0.0133	0.00332	0.0266	0.00332	0.00664	0.00664	0.0199	0.00664	0.00664	0.00996	0.00664	0.00996	0.0266	0.00664	0.00996	0.00332	0.00664	0.0166	0.00332	0.00996	0.00332	0.00996	0.00664	0	0.00664	0	0.00332	0	0	0	0	0.00332	0	0.00664	0	0.0133	0.00332	0.0166	0.00996	0.0232	0	0.0399
Corynebacterium	0	0	0	0	0	0.00332	0	0	0.00996	0	0	0	0.00664	0	0	0	0	0	0	0.0133	0.0199	0.0133	0.0565	0.193	0.00332	0	0.00332	0.0332	0.00664	0.00332	0.0332	0.0399	0.00332	0.00332	0.0332	0.0365	0	0.00996	0.0432	0.0133	0	0	0.0465	0	0	0	0	0.0797	0.00332
OLB17	0.0266	0.00664	0.00996	0.00664	0.00664	0.0166	0.0133	0.00332	0.00332	0	0.0498	0	0.00332	0.0232	0.00332	0.00332	0	0	0	0	0	0	0	0	0	0	0	0	0	0	0	0	0	0	0	0	0	0	0	0	0	0.0565	0.00664	0.00332	0.0133	0.00332	0	0.0133	0.0797
Longimicrobium	0	0.00332	0.11	0.0299	0.0199	0.00996	0.0133	0.0133	0.0133	0.00332	0.0332	0.0166	0.0232	0.0299	0.00664	0.0199	0.00996	0.0266	0	0	0.0465	0.0365	0.0332	0.0365	0.0498	0.0399	0.00996	0.0465	0.0697	0.083	0	0.00332	0	0	0.0133	0.00332	0	0.00332	0.00664	0.00332	0	0.00664	0.00332	0	0	0.00996	0.0498	0.0166	0.0399
Anaeromyxobacter	0.0299	0.00996	0	0.00332	0	0	0	0	0	0	0.0332	0.0299	0.00996	0.00664	0.0199	0.0498	0.0166	0.0399	0.0166	0.0133	0	0	0	0	0	0	0	0	0	0	0	0	0	0	0	0	0	0	0	0	0.0166	0.0166	0.0432	0.0565	0.0365	0.0531	0.0531	0.123	0.123
Rufibacter	0	0	0.0266	0.0133	0.0133	0.0133	0.00332	0.0199	0	0.0232	0.0133	0.0133	0.0465	0.0332	0.0199	0.0133	0.0531	0.0266	0.0266	0.0166	0.113	0.0731	0.123	0.0631	0.093	0.126	0.0764	0.0133	0.083	0.139	0.00664	0	0.00332	0.00664	0.00332	0	0	0	0.00332	0.00332	0	0.00332	0.00664	0	0	0.00664	0.00996	0.00996	0.00664
Aureimonas	0.00332	0.0232	0.00332	0.00664	0.0199	0	0.00332	0.0166	0.00996	0	0.00664	0.0166	0.0266	0.00332	0.00664	0	0.00332	0.00332	0.00664	0.00664	0.00996	0.0664	0.0266	0.0166	0.0166	0.00996	0.0133	0.0365	0.0199	0.0166	0.0199	0.0399	0.0332	0.0299	0.0498	0.0432	0.0332	0.0432	0.0399	0.0299	0.00664	0.0531	0.0199	0.0133	0.0133	0.00332	0	0.0232	0.00664
Cyclobacteriaceae_uncultured	0	0.00332	0.00332	0.0266	0.00664	0.00664	0.00332	0.0299	0.0133	0.0133	0.0133	0.00664	0.0399	0.00996	0.0498	0.0199	0.00996	0.00996	0.0133	0.00996	0.0199	0.0266	0.0498	0.0465	0.0332	0.00332	0.0232	0.00332	0.00332	0.00664	0.00664	0.00664	0.00332	0	0.00332	0.00332	0	0.00332	0.0664	0.00664	0.00332	0.0299	0.00332	0.00664	0	0.00332	0.00664	0.00996	0.00996
Xylophilus	0.0166	0.0465	0.0399	0.0465	0.0399	0.0365	0.0531	0.0631	0.0764	0.0531	0.0399	0.0199	0.0365	0.0232	0.00332	0.00996	0.0465	0.00332	0.0199	0.0299	0.00332	0.0133	0.00996	0	0	0	0	0	0.0133	0.00664	0.00664	0.00664	0.0365	0.0166	0.0232	0.00996	0.00664	0.00332	0.00664	0.00332	0.0399	0.0797	0.0166	0.0365	0.083	0.0365	0.00664	0.00332	0
Nostoc_SAG_60.79	0.00664	0	0.0996	0.0166	0.00996	0.0133	0.00996	0.246	0.0232	0.0332	0.0266	0.216	0.362	0.00996	0.302	0.179	0.139	0.116	0.116	0.272	0	0	0.0631	0.0166	0.0963	0.0299	0.0332	0	0.0166	0.0598	0	0	0	0	0	0	0	0	0	0	0.00332	0.00332	0.00332	0.0465	0	0.0565	0.272	0.00664	0.0432
Chroococcidiopsaceae_uncultured	0.00332	0.0133	0.0332	0.0199	0.0133	0	0.00332	0.00664	0.00332	0.00664	0.00664	0.0232	0.0232	0.0199	0.0498	0.0465	0.0299	0.0232	0.0299	0.0863	0.00664	0.0199	0.00332	0.00664	0.0365	0.0232	0.00996	0.00332	0.00664	0.00996	0	0	0	0.00332	0	0	0	0	0	0	0.00332	0.00332	0.00996	0.0199	0.0199	0.00664	0.00996	0	0.00332
Arcticibacter	0	0.00332	0.00332	0.00996	0.0133	0.0365	0.0133	0.00996	0.00996	0.00664	0.0166	0	0	0.0299	0.00332	0.00664	0.0166	0.00996	0.0133	0.0232	0.00332	0.00332	0.00996	0.00332	0.0133	0.00332	0.00664	0.00664	0.00332	0.00332	0.00664	0.00996	0.0133	0.0199	0.00332	0.00332	0	0	0.00996	0.0166	0.0266	0.0133	0.00664	0.00664	0	0	0	0	0
Krasilnikovia	0.00996	0.0133	0.0166	0.00664	0.0764	0.0996	0.13	0.0531	0.0432	0.0598	0.0133	0	0.00332	0.0465	0	0.00664	0	0.00332	0.0199	0.0199	0	0.0199	0.00996	0	0.00664	0.00664	0.00996	0.00332	0	0.0232	0.0332	0.0299	0.0232	0.00332	0.0232	0.0166	0.0332	0.0399	0.00664	0.00664	0.00664	0	0.00996	0.00996	0.00664	0.00996	0	0	0
Yaniella	0	0	0	0	0	0	0	0	0	0	0	0	0	0	0	0	0	0	0	0	0.00332	0.00996	0.00664	1.32	0.00332	0	0	0	0	0	0.0299	0.00996	0	0.00332	0.00996	0.00664	0.00332	0.00332	0.0232	0.00332	0	0	0.173	0	0	0	0.00332	0	0
Halocella	0	0	0	0	0.00664	0.00996	0.00664	0.0199	0.00664	0.00332	0.00332	0.0133	0.00996	0.00664	0.00332	0.00332	0	0.00332	0.00664	0.00664	0.0232	0.0232	0.0365	0.0166	0.0565	0.0166	0.0199	0.116	0.00996	0.00332	0.196	0.0963	0.00332	0	0.106	0.0764	0.0299	0.0565	0.0133	0.0531	0.00996	0	0.00332	0.00332	0	0.0232	0.00996	0.0133	0.00332
Solitalea	0.00664	0.00664	0.0133	0.00332	0	0.00332	0.00664	0.0133	0.0133	0.0166	0.00664	0.00664	0.00332	0.00996	0.0399	0.00332	0.0232	0.0133	0.0399	0.0266	0	0.00332	0.00332	0	0	0	0.00332	0	0	0	0	0	0	0	0	0.00332	0	0	0.00332	0	0.00332	0.0498	0.0332	0.00332	0	0.0365	0.0498	0.0897	0.0465
Citrifermentans	0.106	0.0199	0.00664	0.0166	0	0	0	0	0.00332	0.00332	0.0133	0.0266	0.00996	0.0133	0.0299	0.0199	0.00664	0.0199	0.00996	0.00664	0	0	0.00996	0.00332	0	0	0	0.00332	0	0	0	0.0133	0	0.00664	0.00332	0.00996	0.00664	0.00996	0	0.00664	0.0531	0.206	0.0565	0.365	0.00332	0.173	0.136	0.0797	0.0731
Isosphaeraceae_uncultured	0.00332	0.0133	0.0332	0.00664	0.0133	0.00996	0.00332	0.00332	0	0.00996	0.0133	0	0.0232	0.0166	0.0432	0.0133	0.0166	0.0133	0.0432	0.00996	0.0797	0.0664	0.0565	0.0631	0.0432	0.12	0.0498	0.0897	0.0565	0.0764	0.0531	0.0266	0.0166	0.0133	0.0498	0.0365	0.0232	0.0697	0.0232	0.0199	0	0	0.00332	0.0133	0.0266	0.00664	0.00996	0.00332	0.00332
Phytohabitans	0.0863	0.0531	0.00664	0.0266	0.0232	0.0166	0.0399	0.0266	0.0166	0.0266	0.00996	0.00996	0.00664	0.0697	0.00996	0.0166	0.0166	0.0133	0.0133	0.0166	0	0.00332	0.00996	0.00664	0.00664	0.00332	0.00996	0	0	0.00664	0.00996	0	0	0.00332	0.00332	0.00664	0	0.00332	0.00332	0	0.00664	0.00332	0.00664	0	0.00664	0.0465	0.00332	0.00996	0.00996
Janibacter	0.0133	0.0133	0.00664	0.00996	0.0199	0.00332	0.0299	0.0199	0.0199	0.00332	0.093	0.0631	0.0664	0.0299	0.093	0.0166	0.0465	0.0797	0.00996	0.0332	0.0631	0.11	0.0797	0.0432	0.12	0.139	0.0631	0.0565	0.13	0.0797	0.0432	0.0266	0.0365	0.0299	0.0432	0.0432	0.0299	0.0531	0.0332	0.0299	0.00664	0.0399	0.0631	0.0365	0.0199	0.00332	0	0.00332	0.0166
Candidatus_Xiphinematobacter	0.00996	0.0232	0.149	0.0531	0.0465	0.0565	0.0365	0.0697	0.00996	0.0166	0.0266	0.0133	0.00996	0.00664	0.0399	0.0266	0.0199	0.0266	0.0199	0.0432	0	0.00332	0	0	0	0	0.00664	0	0	0	0.00332	0.00332	0	0.00332	0	0	0.00332	0	0.00332	0	0	0.0266	0.0166	0.0266	0.00996	0	0	0	0
Ammoniphilus	0.0299	0.0697	0.0232	0.0731	0.0232	0.0232	0.0299	0.0598	0.00996	0.0199	0.00664	0.00664	0.0199	0	0.00664	0.0133	0	0.00332	0	0.00664	0.00332	0.00664	0.0299	0.113	0.0299	0.00996	0.0232	0.0232	0.00332	0.00996	0.183	0.103	0.0863	0.149	0.136	0.0963	0.0963	0.159	0.0697	0.083	0.0199	0.00332	0.0465	0.0166	0.0133	0.0498	0.12	0.0199	0.106
Knoellia	0.0166	0.0166	0.00996	0.0166	0.00996	0.0133	0.00664	0.00332	0.00332	0	0.00332	0	0.00332	0	0.00664	0.00332	0.0133	0.00996	0.00332	0.00664	0.0232	0.0432	0.0365	0.00332	0.00664	0.0266	0	0.0199	0.0299	0.0133	0.00664	0.0166	0.0531	0.00664	0.00996	0.0232	0.0133	0.0232	0.0199	0.0133	0.0166	0.00664	0.0232	0.00664	0.00996	0	0	0	0
Syntrophobacter	0	0	0	0	0.00332	0	0	0	0	0	0	0	0.00996	0	0.00996	0	0	0	0	0.00332	0	0	0.00664	0	0	0	0	0	0	0	0	0	0	0	0	0	0	0	0	0	0	0	0	0	0	0.00664	0	0.163	0.239
alphaI_cluster	0.00664	0.0432	0.00332	0.00996	0	0	0.00332	0.00332	0	0	0.00664	0.0299	0.0299	0.0133	0.0432	0.00332	0.0266	0.00664	0.0199	0.0299	0.00664	0.0133	0.0166	0	0.0166	0.00332	0.00332	0.0133	0.00664	0.00664	0.00664	0	0.00332	0	0.00996	0.00332	0	0.00664	0.00996	0.00664	0.0332	0.0199	0.00996	0.0332	0.0166	0.00664	0.00332	0.00664	0.00996
Kineosporia	0.0598	0.0664	0.00664	0.0332	0.0332	0.0432	0.0731	0.00996	0.0498	0.0266	0.0266	0.0399	0.0365	0.0664	0.0166	0.0199	0.0266	0.0232	0.0166	0.0631	0.00664	0.0432	0.00332	0.00664	0	0.0166	0.00332	0.0166	0.0332	0.0166	0.00664	0.00332	0	0	0	0	0.00332	0	0	0	0.0399	0.0332	0.0365	0.0797	0.0531	0.0133	0.0133	0	0.00664
Herbinix	0.00332	0	0.00996	0	0.00664	0.00332	0	0.0166	0.00332	0.00664	0	0.00664	0.00664	0	0.00664	0	0.00664	0.00664	0.00664	0	0.00332	0.00664	0.00996	0	0	0.00664	0	0.0266	0.00996	0	0.0266	0.0232	0.00664	0.00996	0.0133	0.0432	0.0166	0.0731	0.0266	0.0199	0.0199	0	0	0	0	0.00664	0.00332	0	0
Desmonostoc_PCC-7422	0	0	0.00332	0	0.0399	0.0199	0.0166	0.0299	0.0266	0.0232	0.0133	0.00996	0.0133	0.0565	0.0664	0.0731	0.0365	0.0332	0.00332	0.0465	0	0	0	0	0	0	0	0	0	0	0	0	0	0	0	0	0	0	0	0	0	0	0	0.00332	0	0.0664	0.143	0.00332	0.00332
Xanthomonadaceae_uncultured	0	0.00332	0	0	0	0	0	0	0	0	0	0	0	0	0	0	0	0	0	0	0.0332	0.00664	0.00332	0.0166	0	0	0.00332	0.0133	0	0	0.0365	0.00664	0.00332	0	0.0332	0.00996	0	0	0.0432	0.00664	0	0	0.0565	0	0	0	0	0.00332	0
Saccharomonospora	0	0	0	0	0	0	0	0.00332	0	0	0	0.00332	0.0166	0.00332	0.00332	0	0	0	0	0	0.0797	0.0166	0.0166	0.0199	0.0332	0.0332	0.0565	0.219	0.0166	0.0199	0.133	0.0399	0.0299	0.00996	0.0465	0.0133	0.0598	0.0399	0.0199	0.0465	0.0266	0	0.236	0.00332	0	0.0133	0	0.00332	0.00664
Rhodococcus	0.0232	0.183	0.0299	0.00996	0.0166	0.00664	0.00996	0.00996	0.00996	0.0133	0.0199	0.0166	0.0133	0.0166	0.0332	0.00332	0.0199	0.00332	0.00664	0.0133	0.0631	0.0232	0.0166	0.0399	0.0432	0.0399	0.0232	0.0232	0.0365	0.0365	0.0266	0.0664	0.0266	0.0232	0.0199	0.0266	0.0232	0.0565	0.0365	0.0299	0.0332	0.0332	0.0365	0.0299	0.0166	0.0764	0.0166	0.00996	0
Luteitalea	0	0	0.00332	0.00996	0.00332	0.00332	0	0.0133	0	0.00332	0.0166	0.0166	0.0232	0.0199	0.0299	0.00996	0.0166	0.0133	0.00664	0.00996	0.0299	0.0166	0.0133	0.0166	0.00996	0.0166	0.0166	0.0232	0.00664	0.0199	0.00664	0.00996	0.00664	0.00996	0.00664	0	0.00664	0.00664	0.00664	0.0166	0.00664	0.0133	0.0133	0.00332	0.00332	0.00664	0.0166	0.0133	0
Lysinimonas	0.00664	0.0133	0.00996	0.00332	0.0133	0.00332	0.00664	0.0133	0.0199	0.00664	0	0.00996	0.0133	0.00996	0.00332	0.00332	0.0199	0.00996	0.00664	0.00996	0.0232	0.0133	0.0133	0.0332	0.0166	0.00996	0.00996	0.0133	0.00996	0.0232	0.0199	0.00332	0.00332	0	0.00332	0.0133	0.00996	0.00332	0.0133	0.0199	0.0299	0.0299	0.0399	0.0166	0.00664	0.0332	0.00332	0.0199	0.00664
Flavihumibacter	0.0133	0.0498	0.0199	0.0266	0.00996	0.00332	0.0133	0.0133	0.00332	0.0166	0.0133	0.0299	0.0199	0.0166	0.0232	0.0166	0.0332	0.0365	0.0199	0.0199	0	0	0	0	0	0	0	0	0	0.00332	0	0	0	0	0	0	0	0	0	0	0.0266	0.0332	0.0133	0.00996	0.00332	0.0133	0.00996	0.0133	0
Azospira	0.0166	0.00996	0	0	0	0	0	0	0	0	0.00996	0.00996	0	0.00664	0.00664	0.0598	0.00996	0.0399	0.00664	0.00664	0	0	0	0	0	0	0.00332	0	0	0	0	0	0	0	0	0	0.00332	0	0	0	0.00332	0.0266	0.0133	0.0299	0	0.511	0.282	0.229	0.173
Planktothrix_NIVA-CYA_15	0	0	0	0	0	0	0	0	0	0	0.292	0.00332	0	0.123	0	0	0	0	0.0166	0	0	0.0365	0	0.00332	0.00664	0.0498	0	0.0199	0.0166	0.00664	0	0	0	0	0.00332	0	0	0.00332	0	0	0	0	0	0	0	0.00332	0.00332	0.00664	0.00664
Turicibacter	0.0531	0.00996	0.00332	0.00996	0.0133	0.0432	0.0199	0.0199	0.0166	0.00996	0.00996	0.0166	0.106	0.0133	0.149	0.0133	0.0199	0.0199	0.0166	0.0598	0.0199	0.0399	0.00996	0.0133	0.0432	0.0299	0.0465	0.282	0.0365	0.0166	0.482	0.269	0.106	0.186	0.246	0.256	0.183	0.399	0.163	0.123	0.525	0.0531	0.236	0.103	0.0133	0.0166	0.0232	0.083	0.0365
Cytophaga	0.0133	0	0	0.00332	0.00664	0.00332	0.00332	0.00664	0	0.00664	0.00996	0.0863	0.00664	0.00664	0	0	0.0199	0.00332	0.00996	0.0133	0.00996	0.0166	0.00664	0	0.00332	0	0	0	0	0	0	0.00332	0	0	0.00332	0.00664	0	0	0.00332	0.00332	0.0498	0.0266	0.0133	0.0299	0.0166	0.00664	0.00996	0.00996	0.00664
Romboutsia	0.11	0.113	0.0598	0.0531	0.0133	0.0897	0.0299	0.0299	0.0863	0.00996	0.0332	0.0963	0.246	0.0432	0.216	0.0531	0.0764	0.0498	0.0498	0.159	0.116	0.176	0.106	0.12	0.153	0.179	0.332	1.39	0.266	0.0963	1.18	0.608	0.229	0.339	0.485	0.521	0.538	1.03	0.452	0.259	0.93	0.0996	0.412	0.0963	0.0166	0.0531	0.0498	0.286	0.0498
Thermoflavimicrobium	0	0	0	0	0.00332	0.0432	0.0332	0.0133	0.0166	0.00332	0	0	0.0133	0	0.0133	0	0.0166	0.00996	0	0.00332	0.00332	0	0.00664	0.00664	0	0.0133	0.0166	0.00664	0.00664	0	0.0199	0.00664	0	0.00332	0.00664	0.0764	0.00332	0.0465	0.00664	0.00664	0	0	0.0133	0.00664	0	0.00332	0.00664	0	0.00996
Azospirillaceae_uncultured	0	0.00332	0.0399	0.0133	0.0199	0.0299	0.0432	0.0365	0.00664	0.0365	0.00996	0.00664	0.00996	0.0299	0	0.00332	0	0	0.00664	0.00332	0.00664	0.00996	0.0133	0.00332	0.00332	0.0133	0	0.00664	0.0166	0.00332	0	0.00996	0.0232	0.0199	0	0.00664	0.0133	0.00664	0.0133	0.0133	0.0133	0.00664	0.0166	0.0133	0.0199	0.00332	0.00332	0.0166	0.0365
Fibrobacteraceae_uncultured	0	0.00332	0.00332	0.00332	0	0.0133	0.00332	0.0598	0.0266	0.0299	0	0.0199	0.0133	0.00996	0	0.00332	0.00664	0.00332	0.00332	0.00664	0.00332	0	0.00332	0	0	0	0	0	0	0.00332	0.00664	0	0	0	0	0	0	0	0	0	0.00996	0.0133	0.0365	0.0365	0.0299	0.00664	0.00664	0.0764	0.00664
Terrisporobacter	0.0133	0	0.00664	0.00664	0.00996	0.0332	0.0133	0.0232	0	0.00664	0	0.00332	0.00664	0.00332	0.0232	0.0299	0.00664	0	0	0.00332	0	0.00332	0.00332	0.00332	0.00332	0.00664	0.0232	0.0531	0.0232	0.00664	0.0764	0.0432	0.00996	0.0166	0.00664	0.0863	0.0399	0.083	0.0199	0.0166	0.415	0.0863	0.0166	0.0498	0.00996	0	0	0.0266	0
Mastigocladopsis_PCC-10914	0.00332	0.00664	0	0.00996	0	0	0	0	0	0	0.083	0	0	0.00332	0.0963	0.269	0	0	0.229	0.372	0	0.0432	0	0	0	0	0	0	0	0	0	0	0	0	0	0	0	0	0	0	0	0	0.0332	0.0465	0.0963	0	0	0	0
Sphingopyxis	0	0.226	0.0166	0.0365	0.00996	0.00664	0.00664	0.0664	0.0299	0.0465	0	0	0.00332	0.00332	0	0	0	0	0	0.00664	0.0565	0.00664	0.00996	0.0166	0.00332	0.00332	0.0166	0.0199	0.00664	0.0299	0.0232	0.0332	0.0498	0.0232	0.0199	0.0332	0.0299	0.0232	0.0797	0.0266	0.00332	0.0963	0.0266	0.00664	0	0.00664	0.00664	0.0266	0.0133
Phyllobacterium	0.0465	0.0266	0.13	0.0432	0.106	0.139	0.143	0.136	0.103	0.093	0.0199	0.00996	0.00664	0.0232	0.0133	0	0.00664	0.00664	0.0199	0.0166	0.0133	0.0266	0.00332	0.00996	0	0.00996	0.0166	0.00996	0.00996	0.0199	0.0365	0.0764	0.0332	0.0598	0.0399	0.0664	0.0498	0.0498	0.0565	0.0199	0.0166	0.0365	0.0266	0.00996	0.0266	0.0166	0.00996	0.00996	0.0199
Alkaliphilus	0.00664	0.00332	0.00664	0.00664	0.00664	0	0.00332	0.00332	0.00332	0.00332	0	0	0.0133	0	0.00332	0.00332	0.00996	0.00332	0.0133	0.00664	0.00996	0.00332	0.00332	0	0.0133	0.00996	0.00996	0.0266	0.0133	0.00664	0.156	0.0664	0.0631	0.0897	0.0797	0.0565	0.0531	0.106	0.0266	0.0266	0.00664	0	0.0166	0	0	0.00664	0.00332	0.0133	0
Psychrobacillus	0.0365	0.0266	0.0399	0.0199	0.0365	0.0531	0.0498	0.0266	0.0299	0.0199	0	0.0166	0.00664	0.00332	0.0266	0.00664	0.00996	0.0199	0.00996	0.00996	0.0565	0.083	0.146	0.943	0.558	0.0399	0.136	0.345	0.0531	0.0531	0.565	0.382	0.0697	0.179	0.186	0.286	0.223	0.379	0.216	0.0996	0.0299	0.00996	0.0332	0.0199	0.0399	0.00664	0.00332	0.00996	0.00664
Caldicoprobacter	0	0	0.00332	0	0	0.00996	0.00332	0	0.00332	0	0	0.00332	0.00332	0	0.00332	0	0	0	0	0.00332	0	0	0	0.00664	0.00332	0.00332	0.00332	0.0432	0	0	0.0332	0.0266	0	0.00332	0.0232	0.0166	0.0299	0.0299	0.0133	0.00996	0.00996	0	0.00332	0	0	0	0.00332	0	0
Leptolyngbya_ANT.L52.2	0	0	0	0	0	0	0.00996	0	0	0	0.0133	0.0432	0.00332	0.0232	0.00332	0.0299	0	0.00332	0	0.0232	0.00332	0	0.00996	0	0.00332	0	0	0.00332	0	0	0	0	0	0	0	0	0	0	0	0	0	0.0332	0.00332	0	0	0	0	0	0.00664
Geminicoccus	0	0.00332	0.0199	0.00996	0.00332	0.0266	0.00996	0.0133	0.00664	0.00664	0.00996	0	0.00664	0.00332	0.00332	0.00332	0.00664	0	0	0.00332	0.00664	0.00664	0.00996	0.00664	0.0166	0.00664	0.00664	0.0465	0.00996	0.0166	0.0232	0.0232	0.00996	0	0.0166	0.00996	0.00332	0.00664	0.00996	0.00664	0.00332	0.00664	0.00332	0.00664	0.00332	0.00996	0.00996	0.0166	0.00996
Cnuella	0.00332	0.0133	0.00332	0.0133	0.00332	0	0	0.00664	0.0133	0	0.0266	0.0232	0.0299	0.0365	0.0299	0.0133	0.0166	0.0332	0	0	0.0133	0.0531	0.0133	0.00664	0.0399	0.083	0.00664	0.00332	0.0332	0.0133	0	0	0	0	0	0	0	0	0.00332	0	0	0	0	0	0	0.00332	0.00996	0.00332	0.00664
Pelomonas	0.00664	0.00332	0.00332	0.00332	0.00996	0.0199	0.0133	0.00664	0.00332	0.0266	0.0199	0.0232	0.0299	0.0232	0.0332	0.00996	0.0432	0.0565	0.00996	0.0166	0.00664	0.00332	0.00332	0	0.0133	0.00664	0	0	0.0166	0.00664	0	0	0	0	0	0.00332	0	0	0	0	0.0199	0.13	0.00996	0.0332	0.0531	0.0166	0.0232	0.0266	0.0133
Cohnella	0.00996	0.0266	0.0498	0.0299	0.00664	0.0332	0.0166	0.0299	0.00664	0.0133	0.00332	0.00664	0.00664	0.0133	0.0399	0	0.00664	0.0133	0.00332	0.00664	0.00332	0.00664	0.00332	0.0199	0.0199	0.00332	0.00332	0.0232	0.00332	0.00664	0.0631	0.0332	0.0432	0.0399	0.0631	0.0266	0.0399	0.0299	0.0266	0.0266	0.0266	0	0.0133	0.0266	0.0133	0.00332	0.00332	0	0.00332
Scytonema_UTEX_2349	0	0	0	0	0	0	0	0	0	0	0.0133	0.492	0	0	0.00996	0.674	0.00664	0	0.0399	0.349	0	0.0166	0	0.0432	0	0	0	0	0.00332	0	0	0	0	0	0	0	0	0	0	0	0	0.00664	0.00332	0	0.00332	0.0598	0.601	0.0299	0.249
Georgenia	0.00664	0.00996	0	0.00332	0.00664	0.00332	0.00996	0.00996	0	0	0	0	0	0.00664	0	0	0	0	0	0	0.00996	0.0266	0.0731	0.196	0.00996	0.00996	0.0232	0.0299	0.0166	0.00664	0.0963	0.0531	0.0133	0.0133	0.0133	0.0232	0.0133	0.0266	0.0465	0.00664	0	0.00332	0.0399	0	0	0.00332	0	0.00664	0.00664
Acidimicrobiaceae_uncultured	0.0299	0.0266	0.00332	0.0199	0.0133	0.0133	0.00332	0.00996	0.0199	0.00996	0	0.00664	0	0.00332	0	0	0	0	0.00332	0	0	0.00996	0	0	0	0	0	0	0	0	0.00996	0.00996	0.0133	0.0365	0.0166	0.00996	0.0166	0.00664	0.00332	0.0232	0.0133	0.0565	0.0432	0.0996	0.093	0	0	0	0
Hyphomicrobiaceae_uncultured	0.00332	0	0.0166	0.0199	0.0199	0.0399	0.0465	0.0133	0.0199	0.0166	0.0133	0.00664	0.0133	0.0133	0.0365	0.00996	0.00996	0.0199	0.0133	0.0332	0.0232	0.00332	0.00664	0.00332	0.00332	0.00664	0.0133	0.0299	0.00664	0.0199	0.0365	0.0332	0.0399	0.0332	0.0399	0.0465	0.0332	0.0963	0.0199	0.0731	0.00332	0	0.00664	0.0133	0.00664	0.0365	0.0531	0.00664	0.0232
Qipengyuania	0.00996	0.00332	0.0266	0	0.00664	0.0133	0.0232	0.0166	0.00332	0.00664	0.00664	0.0133	0.00996	0.00332	0.0166	0.00996	0.0133	0.00996	0.00332	0.00332	0.0332	0.0897	0.0166	0.00332	0.0133	0.0531	0.00664	0.0531	0.0432	0.0332	0.0432	0.0365	0.0232	0.0232	0.0266	0.0764	0.0664	0.0498	0.083	0.083	0.0133	0.0731	0.00332	0.0166	0.00332	0.00664	0.0465	0.0166	0.0332
Sideroxydans	0	0	0	0	0	0	0	0	0	0	0	0	0	0	0	0	0	0	0	0	0	0	0	0	0	0	0	0	0	0	0	0	0	0	0	0	0	0	0	0	0	0.0365	0	0.00332	0	0	0	0.0598	0.0232
Brevibacillus	0.0133	0.0133	0.0432	0.0531	0.0432	0.0498	0.0365	0.0365	0.0266	0.0199	0	0	0	0.00664	0	0	0.00664	0.00664	0	0.00332	0.00332	0.00332	0	0.00332	0.00332	0.0133	0.00332	0.0133	0	0	0.00332	0.00332	0	0	0.00664	0.00664	0.00664	0.00996	0	0.00664	0.0432	0.0166	0.0299	0.0299	0.0199	0.00664	0.00332	0	0
Leptothrix	0.00664	0.0166	0.0266	0.0299	0.00996	0.00996	0.0166	0.0266	0.0199	0.00996	0.0332	0.0332	0.0133	0.00332	0.00996	0	0.0133	0.00996	0.00664	0.00332	0.0299	0.0598	0.0133	0.00664	0.0199	0	0.0133	0.00664	0.0166	0.0166	0.0133	0.00664	0.00664	0	0.0299	0.00664	0.00664	0.00996	0.00664	0.00664	0.0166	0.0432	0.0133	0.0664	0.0133	0.00332	0.0232	0.0166	0.0365
Luteibacter	0.00996	0.00996	0	0.0399	0	0	0.00332	0.0232	0.00332	0.00996	0.00332	0	0	0.0133	0	0	0	0	0	0	0	0	0	0	0	0	0.00332	0	0.00664	0	0.00996	0.00332	0.00664	0	0.00664	0.00332	0.00332	0.00664	0.00664	0.00664	0.0531	0.0797	0.113	0.0498	0.0166	0.0133	0.0199	0.0631	0.00332
SZB85	0.00332	0	0.00332	0	0.00332	0	0	0	0	0.00332	0.00332	0.00996	0.00332	0	0.0399	0.00996	0.00332	0.00664	0.0266	0.0133	0	0.00996	0.00664	0	0	0	0.00332	0.0299	0.00332	0	0.0332	0.0232	0.0332	0.0299	0.0266	0.0199	0.0365	0.0166	0.0266	0.0299	0	0	0	0	0	0.00664	0.0166	0	0.00664
Phycicoccus	0.0166	0.00332	0	0.00996	0	0	0.00664	0	0	0.00332	0.0232	0.00332	0.0199	0.0133	0.00996	0.0133	0	0.00332	0.00332	0.00996	0.0232	0.00996	0.0199	0.00332	0	0.0133	0.0199	0	0.0232	0.0133	0	0	0.00664	0	0.00332	0	0	0.00664	0	0.00996	0.0465	0.093	0.12	0.0863	0.0399	0	0	0	0
Paenisporosarcina	0	0.00332	0.0299	0.0232	0.0332	0.0133	0.0266	0.0399	0.0266	0.0399	0	0.00332	0	0.00664	0.0232	0.00664	0.0133	0.00664	0.00332	0.00996	0.00332	0.0199	0.0598	0.0432	0.00996	0.00996	0.0232	0.0465	0.00996	0.0299	0.0764	0.0266	0.0133	0.0166	0.0232	0.0598	0.0266	0.0996	0.0399	0.0332	0.00996	0.00332	0.0133	0	0	0.0232	0.0365	0.00664	0.0166
Defluviicoccus	0.00332	0.00332	0.00664	0	0	0	0	0	0.00332	0	0.0232	0.00332	0.0133	0.00664	0.0266	0.0332	0.00332	0.00996	0.0166	0.0332	0	0	0	0	0	0	0	0	0	0	0	0	0	0	0	0	0	0	0	0	0	0	0	0	0	0.11	0.0797	0.00996	0.0266
Nannocystaceae_uncultured	0	0	0	0	0.00332	0	0.00332	0	0	0	0	0.00996	0.00664	0	0.00996	0	0.00332	0.00664	0.0133	0.0133	0.00332	0.00996	0.0166	0.00332	0.00664	0.00332	0.00664	0.0199	0.00664	0	0.0299	0.0199	0	0.00664	0.0697	0.0332	0.00664	0.00996	0.0166	0.0465	0	0	0.00996	0	0	0.00332	0.00332	0.00332	0.00996
Paracoccus	0	0.0266	0	0	0	0	0	0	0.00664	0	0.00332	0	0	0.00664	0.00664	0.00332	0.00996	0.00664	0	0.00332	0.0365	0.0465	0.0432	0.0133	0.0432	0.0199	0.00664	0.00996	0.0332	0.0266	0.00664	0.00664	0.00332	0.00332	0	0.00332	0.0133	0	0.0266	0.00996	0	0.00332	0	0	0	0.00332	0.00664	0.0432	0.00332
Piscinibacter	0	0	0.0697	0	0.0199	0.0199	0.0664	0.0166	0.0299	0.0199	0.0199	0	0	0.00664	0	0.00332	0.00664	0	0	0	0	0.00332	0.0133	0	0	0	0	0	0	0.00332	0	0	0	0.00332	0	0	0	0	0	0	0	0.0166	0.00996	0.00996	0	0.00996	0.0166	0.0465	0.00332
Chungangia	0.0299	0.0432	0.0365	0.0498	0.0166	0.0465	0.00664	0.0465	0.00664	0.0133	0	0	0	0.00332	0.00996	0.00332	0.00332	0	0.00332	0.00664	0	0.00332	0.00996	0.0697	0.00332	0	0	0.00664	0	0.00664	0	0.00332	0.00332	0	0	0.00332	0	0	0	0	0.00664	0.00332	0	0	0.00332	0.00332	0	0	0
Rhizocola	0.00332	0	0.0332	0.00664	0.0465	0.0166	0.0299	0.0199	0.0199	0.0133	0.0332	0.0498	0.0963	0.0299	0.11	0.0299	0.0863	0.0897	0.083	0.0764	0.0399	0.0399	0.0266	0.00664	0.0266	0.00664	0.0166	0.0166	0.0166	0.0133	0.00332	0.00332	0	0	0.00332	0	0.00332	0	0.00332	0	0	0	0	0	0.00332	0.0498	0.0399	0.0166	0.0199
Paludibaculum	0.0232	0.0232	0.0432	0.0332	0.0863	0.0963	0.0598	0.0996	0.11	0.116	0.0432	0.0963	0.0963	0.0465	0.0432	0.0199	0.0432	0.0498	0.0465	0.0332	0.0399	0.00332	0.0133	0.00664	0.00996	0.00332	0.0266	0.0199	0.00332	0.0133	0	0	0	0	0	0	0	0	0	0	0.0365	0.106	0.0465	0.0332	0.0199	0.0565	0.0199	0.163	0.0531
Neo-b11	0.00332	0	0.00332	0.00332	0.00332	0	0.00332	0	0	0.00332	0.00664	0.00332	0.00664	0.00332	0.0133	0	0.00996	0.00332	0.00664	0.00332	0.00664	0.00664	0	0.00332	0.00332	0.00664	0	0.0133	0	0.0133	0	0	0.00996	0.00332	0.00996	0.00332	0.0133	0.0133	0.00332	0.00332	0	0	0	0	0	0.00332	0.00332	0	0.00332
Parapusillimonas	0	0	0.00664	0.00332	0.0266	0.00996	0	0	0.00332	0.00332	0	0	0	0.00664	0	0	0	0	0	0.00332	0.00664	0.00332	0.0133	0.266	0.0199	0	0.0232	0	0.00332	0	0.0133	0.00996	0	0	0.0166	0.00664	0.00332	0.0166	0.0266	0.0299	0	0	0.00332	0	0	0	0	0.00332	0
Sedimentibacter	0	0	0.00664	0.00332	0	0.0133	0	0.00332	0.00664	0.00332	0	0	0.00996	0	0.00996	0.00664	0.00332	0.00332	0	0	0	0	0.00332	0	0	0	0.0133	0.0133	0.00332	0	0.0664	0.0199	0.0232	0.0432	0.0299	0.0365	0.00332	0.0598	0.0166	0.00996	0.00996	0.00332	0.00664	0	0	0.00332	0.00332	0.0133	0
Opitutaceae_uncultured	0	0	0.00332	0	0	0.00332	0	0.00664	0	0.0133	0.00332	0.00996	0	0	0.00996	0.0133	0.00332	0.00332	0.00332	0.00664	0	0	0	0	0	0	0	0	0	0	0	0.00664	0	0	0.00332	0.00332	0.00332	0	0.0166	0.00332	0.0166	0.0299	0.0199	0.00996	0.0133	0.00332	0.00664	0.00664	0.0332
Coleofasciculaceae_uncultured	0	0	0.00996	0	0	0	0	0	0	0	0.0565	0	0	0.176	0.232	0.269	0	0.173	0	0.0166	0	0.0863	0	0	0	0	0	0	0	0	0	0	0	0	0	0	0	0	0	0	0	0	0.0166	0	0	0.0332	0.183	0.372	0.515
Ureibacillus	0	0	0.00332	0	0.00664	0.0399	0.00996	0.0299	0	0.0199	0	0.0133	0.0133	0	0.0133	0.0133	0.00332	0.00664	0.00664	0	0.00332	0.0266	0.0133	0.0199	0.0232	0.0199	0.0133	0.0365	0.00664	0.00664	0	0.0133	0.00332	0	0	0.00332	0.00332	0.0133	0	0	0.00996	0	0.0166	0	0	0	0.00664	0	0.00332
Crocinitomix	0	0	0.00332	0.00332	0.0232	0.00332	0.00332	0.0232	0.00664	0.0199	0.00332	0.00996	0.00996	0.00332	0.00332	0.00332	0.00664	0.0133	0.00332	0.0133	0	0	0.00332	0	0	0	0	0	0	0.00332	0	0	0	0	0.00332	0	0	0	0	0	0.0332	0.0199	0.103	0	0	0.0266	0.0332	0.0465	0.0299
Caryophanon	0.0133	0.0266	0.0232	0.0365	0.00996	0.0565	0.0266	0.0365	0.00996	0.00996	0.00332	0.00332	0.00332	0.00332	0.00664	0	0	0	0.00332	0	0.00332	0.00332	0.00332	0	0	0	0.0133	0.0166	0.00332	0.00332	0.0166	0.00332	0	0.00332	0.00332	0.00332	0.00332	0.0133	0.00664	0.00664	0.0199	0.00332	0.00664	0.00996	0.00332	0	0	0.00996	0
Cellvibrionaceae_uncultured	0	0	0	0	0	0	0	0	0	0	0	0	0	0.00332	0	0	0.00664	0	0	0	0.00664	0	0	0	0	0	0.00332	0	0	0	0.0199	0.0199	0.0133	0.00996	0.0299	0.0266	0	0.00664	0.166	0.00664	0	0	0	0	0	0.0266	0.0133	0.0332	0.00996
Simkaniaceae_uncultured	0.0199	0.0199	0.00664	0.00664	0.00332	0.00332	0.00664	0.00332	0.00332	0.0266	0	0	0	0	0	0	0	0	0	0	0.00332	0	0	0	0.00332	0	0	0	0	0	0	0	0	0	0	0	0	0	0	0	0.0199	0.00996	0.0133	0.13	0.0697	0	0	0	0
Ochrobactrum	0.00996	0.163	0	0.00332	0	0	0	0.00332	0	0	0	0	0	0	0	0	0	0	0	0	0.00332	0	0.00332	0	0	0	0	0	0	0	0	0.0963	0.0166	0.0166	0.00332	0.00664	0.00332	0	0	0.0199	0	0.00332	0	0.00332	0	0	0	0.00332	0
UTBCD1	0.0133	0	0.00332	0.00332	0.00664	0	0	0	0	0.00332	0.00332	0	0.00332	0	0.00332	0	0	0	0.00332	0.00332	0.0133	0.00332	0.00664	0.0731	0.00664	0.00996	0.0465	0	0.00332	0	0	0	0	0.00332	0	0	0	0	0	0	0.0531	0.0266	0.0465	0.0299	0.0531	0	0.00332	0.0664	0.0365
Singulisphaera	0	0.0731	0.00664	0.0266	0.00332	0.00664	0.0133	0.00996	0.00664	0.00996	0	0	0.00332	0	0.0133	0	0.00332	0.00332	0.00664	0.00664	0.00332	0.00996	0.00664	0	0.00332	0.00332	0.00332	0.00332	0.00664	0.00664	0.00664	0.0166	0	0.00996	0.0166	0.00332	0	0.00664	0.00664	0.00664	0.0133	0.0166	0.0299	0.0199	0.0332	0	0.00664	0	0
Aquamicrobium	0	0.00332	0	0	0	0	0	0	0	0	0	0	0.00332	0	0	0.00332	0	0	0	0	0.0266	0.00664	0.0465	0.0897	0.00996	0.00332	0.00996	0.0199	0.00332	0	0.0531	0.0266	0.0166	0	0.0365	0.0232	0	0.00332	0.0731	0.0133	0	0	0.0232	0	0	0	0	0.00664	0
Nodularia_PCC-9350	0	0	0	0	0	0	0	0	0	0	0.00332	0.0166	0.0332	0	0.0631	0.00332	0.00664	0.00664	0	0.00996	0	0	0	0.00332	0	0	0.00332	0.00664	0	0	0	0	0	0	0	0	0	0	0	0	0	0	0	0	0	0	0.00332	0.00664	0.0531
Nocardia	0	0.00332	0.0166	0.0199	0	0.00996	0.00996	0.00996	0	0.0199	0.00664	0.00332	0	0	0.00332	0	0.00664	0	0.00664	0.00664	0.0166	0.0133	0	0.00664	0.00332	0.00996	0.00996	0.00996	0.0199	0.0133	0.0399	0.0166	0.0166	0.0531	0.0232	0.0399	0.0465	0.0531	0.0166	0.0266	0.0133	0.00332	0.00332	0.00664	0	0.0199	0	0.00664	0
Sediminibacterium	0.00332	0.00664	0	0.00664	0.00332	0	0	0	0	0	0.00332	0.00996	0.00996	0.00332	0.00332	0.00332	0.00332	0	0.00332	0.00332	0	0	0	0	0	0	0	0	0.00332	0.00332	0	0	0	0	0	0	0	0	0	0	0.0232	0.0996	0.0299	0.0465	0.0531	0	0	0.00664	0
Oscillatoria_SAG_1459-8	0	0	0.0166	0.00664	0.0199	0.0166	0.00996	0.00332	0.0133	0.00332	0.0266	0.0897	0.0133	0.0565	0.0166	0.0166	0.00332	0.00996	0	0.0332	0	0.0697	0.0199	0.0199	0.0565	0.0232	0.0199	0.00332	0.0731	0.0266	0	0	0	0	0	0	0	0	0	0	0	0.0465	0.0531	0	0	0	0.0332	0.0133	0.0365
Turneriella	0.00664	0.00996	0.00332	0	0	0.0199	0.00664	0.0166	0.00664	0.0232	0.00332	0.0133	0.00332	0.0166	0	0	0	0	0	0	0	0	0	0	0	0	0	0	0	0	0	0	0.00332	0	0.00332	0	0	0	0	0.00332	0.0531	0.0565	0.0465	0.0199	0.0266	0.0365	0.00332	0.143	0.0266
Nostocaceae_uncultured	0	0.00664	0	0	0	0	0	0	0	0.00332	0.00332	0	0	0.0697	0.0199	0.0498	0	0.00996	0.0465	0.0897	0.00332	0.0332	0	0.00996	0.00664	0.0133	0	0	0.00332	0.00664	0	0	0	0	0	0	0	0	0	0	0	0	0.00332	0.00332	0.0631	0	0	0	0
Oryzihumus	0.0731	0.0996	0	0.0399	0	0	0	0	0	0	0	0	0.00332	0	0.00332	0	0	0	0	0	0	0	0	0	0	0	0	0	0	0	0	0	0	0	0	0	0	0	0	0	0.116	0.116	0.0697	0.0897	0.0797	0	0	0	0
Curtobacterium	0.00996	0.0199	0.0232	0.0199	0.00664	0.0199	0.00996	0.0133	0.00996	0.00664	0.0598	0.0399	0.0498	0.0299	0.093	0.0299	0.0399	0.0266	0.0232	0.0199	0.0697	0.0498	0.0531	0.249	0.0697	0.0133	0.0365	0.0332	0.0365	0.0664	0.0531	0.0432	0.0299	0.0166	0.0399	0.0133	0.0299	0.0399	0.0498	0.00996	0.0664	0.0166	0.0764	0.0432	0.0166	0.0166	0.0133	0.0332	0.0266
Limnothrix	0.0166	0	0	0	0	0	0	0	0	0	0.123	0	0	0.0365	0.0133	0.12	0.00332	0	0.0332	0.0232	0	0.0166	0	0.00332	0.0299	0.0266	0	0	0.00332	0.00332	0	0	0	0	0	0	0	0	0	0	0	0	0	0	0	0	0	0	0
Prosthecobacter	0	0.00664	0.00332	0.00996	0.0166	0.00996	0	0.00664	0.0133	0.00332	0.00664	0.00664	0.00332	0.00996	0.0199	0.00332	0.0199	0.00996	0.00664	0	0.0498	0.0133	0.00332	0.00996	0.0199	0.0133	0.00996	0.0133	0.0166	0.0166	0.0133	0.0166	0.00664	0.00996	0.00664	0.00996	0.00664	0.00664	0.0133	0.00996	0.00664	0.0299	0.0565	0.00332	0.00664	0.00332	0.00664	0.0399	0.0133
Algoriphagus	0	0	0	0	0	0	0	0	0	0	0	0.00332	0	0	0	0	0	0	0	0.00332	0.00332	0	0	0	0	0	0	0	0	0	0.00332	0	0	0	0	0	0	0	0	0	0.0166	0.0764	0.00996	0	0	0.0199	0.0531	0.0631	0.0199
Calothrix_PCC-7507	0	0	0.0166	0	0	0	0.0498	0	0	0	0.00332	0.00664	0	0.0232	0.0166	0.0199	0.0133	0	0.0166	0.0731	0	0.0133	0.00664	0.0166	0.00332	0.0166	0	0	0.00664	0.00332	0	0	0	0	0	0	0	0	0	0	0	0	0	0	0.00332	0	0	0	0.00332
Pseudenhygromyxa	0.00332	0.00332	0.00332	0.00664	0.00996	0	0	0.00664	0	0.00332	0.00332	0.00996	0.00996	0.0199	0.0166	0.00332	0.0266	0.0133	0.0232	0.0266	0.00664	0.00664	0.00664	0.00332	0.00664	0.00996	0	0.0166	0.00332	0	0.00996	0.0199	0.0133	0.00664	0.0166	0	0.0166	0.0133	0.00664	0.0166	0.00332	0.00332	0	0.00996	0.00332	0.0166	0.0299	0.0199	0.0199
Limnobacter	0	0	0	0	0	0	0	0	0	0	0	0	0	0	0	0	0	0	0	0	0.00332	0.00332	0.00332	0	0	0.00332	0	0.0166	0.00664	0	0.0232	0.0199	0.0133	0.00996	0.0166	0.00996	0.0133	0.0166	0.00332	0.0166	0	0	0	0	0	0	0.0764	0.00664	0.0166
MM2	0	0	0	0	0	0	0	0	0	0	0.0232	0	0	0.0199	0.00664	0.00332	0.00996	0.00332	0	0.0133	0	0	0	0	0	0	0	0	0	0	0.00664	0.00332	0	0.00664	0.00996	0	0	0.00664	0.00332	0.00332	0.00664	0.0664	0.0166	0	0	0.0166	0.00996	0.00996	0.00664
Rhodobacter	0.00332	0.00664	0.00332	0	0	0	0.00332	0.00664	0	0	0.00664	0.0565	0.00332	0.00332	0.0232	0.00996	0.00332	0.0166	0	0.00332	0.00332	0	0.00664	0.00332	0.0232	0.00332	0.00996	0	0.00332	0.00664	0.00664	0.00996	0	0	0.00332	0.0166	0	0.00664	0	0	0.00332	0.153	0.00664	0.00332	0	0.00996	0.0498	0.0399	0.0266
Methylobacillus	0	0.00664	0	0	0	0	0	0	0	0	0	0.00332	0.0266	0	0.00996	0.00332	0	0	0	0	0.0133	0.00332	0	0.00332	0	0	0.00332	0.00332	0.00332	0	0.0232	0.0199	0.00332	0.00664	0.0365	0.0232	0	0	0.0531	0.00996	0.00332	0.0166	0	0	0	0.0199	0.0166	0.412	0.0332
Achromobacter	0	0.00664	0.00332	0	0	0	0	0.00332	0	0	0	0	0.00996	0	0.00664	0	0	0.0166	0	0.00332	0.00332	0	0	0	0	0.00664	0	0	0	0	0.00332	0.0166	0.0166	0.0166	0.00332	0	0.00332	0	0.0232	0.00664	0.0166	0	0.0332	0.0133	0.00664	0.00664	0	0	0
Aneurinibacillus	0	0.00332	0	0	0.00664	0.00996	0.00332	0	0.00332	0	0	0.00332	0.0133	0	0.00996	0.00332	0.00332	0.00664	0	0.00332	0	0	0	0	0.00332	0	0.00332	0.00332	0.0232	0	0.103	0.0299	0.0199	0.126	0.0399	0.0365	0.0133	0.106	0.0232	0.0531	0.00664	0	0.0133	0	0	0	0.00332	0	0
Risungbinella	0	0	0	0	0.00332	0.00996	0	0	0.00332	0.00332	0	0.0133	0.00996	0	0.00332	0	0	0.00332	0.00996	0	0.0199	0.0266	0.0166	0.0266	0.0531	0.0299	0.0565	0.113	0.00996	0.00332	0.0465	0.0764	0.0199	0	0.0299	0.00996	0.0598	0.0498	0.0166	0.0232	0	0	0	0	0	0.00332	0.00332	0	0.00664
[Desulfobacterium]_catecholicum_group	0.00664	0	0	0	0	0	0	0	0.00332	0	0	0	0.00332	0	0.00664	0.0266	0	0	0.00332	0	0	0	0	0	0	0	0	0	0	0	0	0	0	0	0	0	0	0	0	0	0	0	0.00332	0.00332	0	0.0199	0.0166	0.0299	0.176
Rhodopseudomonas	0.00332	0.0133	0.0199	0.0332	0.00996	0.0199	0.00332	0.0232	0.00332	0.0133	0	0	0.00332	0	0	0	0	0	0	0	0	0	0	0	0	0	0	0	0	0.00996	0	0	0	0.00332	0.00996	0.00332	0	0	0.00332	0	0.0166	0.106	0.0332	0.0232	0.00996	0	0.00332	0	0
Kibdelosporangium	0.00332	0.00332	0.00332	0.00664	0.0133	0.0199	0.0166	0.00332	0.00332	0.00332	0.00996	0.00664	0	0.0266	0.00664	0.00332	0	0.0133	0.00332	0.00996	0.00664	0.0199	0.0199	0.0133	0.00664	0.00664	0	0.0133	0.00332	0.00332	0	0	0	0	0	0	0	0	0.00332	0	0	0.00664	0	0.00332	0.0565	0.0232	0.00332	0	0.0199
Kineococcus	0	0.00664	0	0	0	0.00332	0.00332	0.00332	0.00332	0.00664	0	0	0.0266	0.00332	0.00664	0	0.00664	0.00664	0.00996	0.00664	0	0.00996	0	0.00332	0	0.0133	0	0.00332	0.00332	0.00332	0	0	0	0	0	0	0	0	0	0	0.00332	0.00664	0.00332	0.00332	0.00664	0	0	0	0
Holophaga	0	0	0	0	0	0	0	0	0	0	0	0	0	0	0.00332	0	0	0	0	0	0	0	0	0	0	0	0	0	0	0	0	0	0	0	0	0	0	0	0	0	0.0664	0.156	0.0166	0.00996	0.0332	0	0	0	0
Pusillimonas	0	0	0	0	0.0232	0	0	0	0	0	0	0	0.00332	0	0	0	0	0	0	0	0.00996	0.00332	0.0232	0.0664	0.00332	0	0.0133	0.00664	0	0.00332	0.0764	0.0299	0	0.00332	0.0332	0.0299	0	0.00664	0.169	0.00664	0	0	0.0432	0	0	0	0	0.0133	0
Intrasporangiaceae_uncultured	0	0.00664	0.0166	0.0133	0.00664	0	0.00664	0.00332	0.00996	0.00332	0.0432	0.0697	0.0631	0.0365	0.083	0.0299	0.0465	0.0731	0.0232	0.0299	0.0166	0.0332	0.0232	0	0.0365	0.0332	0.0166	0.00664	0.0199	0.0432	0.00996	0.00664	0.00664	0.00332	0.00332	0.00332	0.00664	0.0133	0.00996	0	0.00996	0.00332	0.00664	0.00996	0.00332	0.00332	0.0299	0.00664	0.00996
Pseudorhodoferax	0.00332	0.0266	0	0.00332	0.00332	0	0.0133	0.00996	0.00332	0.00332	0	0.00664	0.0133	0.00664	0.0166	0	0.00996	0.00332	0	0.00332	0.0232	0.00664	0.00996	0	0	0.00664	0	0	0.00664	0.00664	0	0.00332	0	0	0.00664	0	0.00332	0	0	0.00332	0.00332	0.0797	0.00332	0	0.00664	0.00332	0.00664	0.00664	0.00332
Anabaena_PCC-7122	0	0	0	0	0	0	0	0	0	0	0	0.0365	0.00664	0	0.00996	0.123	0.0133	0.00664	0.0133	0.0199	0.00996	0	0.00664	0.00332	0.00332	0.00332	0	0	0	0.00332	0	0	0	0	0	0	0	0	0	0	0	0	0	0	0	0.00664	0.0299	0.00996	0.206
Lapillicoccus	0.00664	0.0232	0.0365	0.00664	0.0199	0.00664	0.0166	0.00664	0.0199	0.0133	0.0365	0.0199	0.0199	0.0266	0.0199	0.0133	0.00664	0.00996	0.0266	0.0133	0.0963	0.0332	0.13	0.0365	0.0565	0.093	0.0399	0.00332	0.0897	0.0863	0.0133	0.0199	0.0166	0.0166	0.00996	0.00664	0.0199	0.00664	0.0199	0.00664	0.0133	0.0531	0.0797	0.0631	0.0432	0.00996	0.0199	0.00332	0.00332
Terrabacter	0.0797	0.0963	0.00996	0.0365	0	0	0	0	0	0	0.00996	0.00332	0.00332	0	0.00332	0.00332	0	0	0.0133	0.00996	0	0.00332	0	0	0.00332	0.00332	0.00332	0	0.00332	0	0	0.00332	0	0	0	0.00332	0	0.00332	0.00332	0.00332	0.153	0.0996	0.213	0.179	0.12	0.00332	0.00332	0	0
LD29	0	0	0	0.00332	0	0	0	0.00332	0	0	0.00332	0	0	0.00332	0	0	0	0.00332	0	0	0.0199	0.0133	0.00332	0	0.00332	0.00332	0.00996	0.00664	0.00996	0.00664	0.0465	0.0365	0.00996	0.00332	0.0199	0.0232	0.0133	0.0166	0.0266	0.0266	0	0	0	0	0	0	0.00332	0.00332	0
Glycomyces	0	0.00332	0.00664	0	0.00996	0.00664	0.00996	0	0.00332	0.00332	0	0	0	0	0	0	0	0.00332	0	0	0.00332	0.00664	0.0332	0.00332	0.00332	0.00996	0.0133	0.0199	0.00996	0.00664	0.0133	0	0.00332	0.00332	0.00996	0.00664	0.00664	0.00332	0.0166	0	0.0133	0.00332	0.0133	0	0	0.00332	0	0	0
Gloeotrichia_SAG_32.84	0.0133	0.0332	0	0.0631	0	0	0	0	0	0	0	0	0	0	0	0	0	0	0	0	0	0	0	0	0	0	0	0	0	0	0	0	0	0	0	0	0	0	0	0	0	0	0.00664	0.0764	0.156	0.00332	0.0365	0	0.103
Thermobacillus	0	0	0.00332	0.00332	0	0.00996	0.00332	0	0	0	0	0.00332	0.00664	0	0.00996	0	0.00332	0	0.00332	0.00332	0.00332	0.00664	0.00664	0.0166	0.0166	0.0133	0.0133	0.0399	0.00332	0	0.0299	0.0332	0.00332	0.00332	0.00332	0.0166	0.0133	0.00996	0.00664	0.00664	0	0	0.00664	0	0	0	0.00664	0	0.00996
Salinibacterium	0.00332	0.00664	0	0	0	0.00996	0	0	0	0.00332	0.00332	0	0.00332	0	0	0	0	0.00332	0	0	0.00664	0.00664	0.0199	0.319	0.0365	0.00332	0	0.00664	0	0.00332	0.00996	0.00332	0	0.00664	0	0.00996	0.00332	0	0.0166	0	0.00332	0	0.00664	0.00332	0.00664	0	0	0	0
Ensifer	0	0.00664	0.0299	0.0133	0.00996	0.00664	0.0199	0.0299	0.0133	0.0166	0.0133	0	0.00996	0.0133	0.0133	0	0.00664	0.0199	0	0.00664	0	0	0	0.00332	0	0.00332	0	0.00664	0	0.00332	0.0199	0.00996	0.00996	0.0232	0.00996	0.00996	0.00332	0.00664	0.00664	0.00332	0.00996	0.0133	0.00332	0	0	0.0531	0.0133	0.00664	0.0166
Xanthomonas	0	0.0332	0	0	0	0.00664	0.00332	0.00332	0.00332	0.00332	0	0	0	0.00664	0.00996	0	0	0	0	0	0.00664	0.00664	0	0	0.00996	0	0.00332	0.00664	0	0	0	0	0	0	0.00664	0	0	0	0	0.00332	0.00332	0	0.0133	0	0	0	0	0.00332	0
Plantactinospora	0.0332	0.00996	0.0166	0	0.00664	0.00332	0	0	0.00664	0.00332	0	0.00996	0.00332	0	0	0.00996	0	0.00332	0.00664	0.00664	0.00332	0.00332	0.00664	0	0	0	0	0	0.00664	0	0.00996	0.0133	0.0133	0.0133	0.0199	0.00664	0.0199	0.0266	0.00332	0.0299	0.0365	0.0166	0.139	0.0133	0.0266	0.00332	0.00332	0.00332	0.00332
Microcoleus_PCC-7113	0.00332	0.00332	0.0133	0	0.00664	0.00664	0.0133	0	0	0	1.55	0.236	0.00332	0.943	0.256	1.12	0.0266	0.804	0.11	0.106	0.0199	0.312	0.00664	0.226	0.153	0.156	0	0	0.12	0.00332	0	0.00332	0	0	0	0	0	0	0	0	0	0.00996	0.0565	0	0.0399	0.0133	0.146	0.12	0.445
Microcoleus_SAG_1449-1a	0	0	0.00996	0	0	0	0	0	0	0	0.0266	0.0399	0.0199	0.0199	0.0166	0.355	0	0.00332	0.0963	0.319	0	0.149	0	0.0232	0	0	0.00332	0	0.0199	0	0	0	0	0	0	0	0	0	0	0	0	0	0.0199	0.00664	0.00332	0	0	0	0
Edaphobacter	0.0498	0.0565	0	0.0299	0	0	0	0	0	0	0.00332	0.00664	0	0.00332	0	0	0	0	0	0	0	0	0	0	0	0	0	0	0	0	0	0	0	0	0	0	0	0	0	0	0.183	0.136	0.00664	0.083	0.126	0	0	0	0
Moraxellaceae_uncultured	0.00996	0	0.00996	0.00664	0.00996	0.00664	0.00332	0.00996	0	0.0133	0.00332	0	0	0.00332	0.00332	0.00664	0	0.0166	0	0.00996	0.00332	0	0	0	0	0	0.00664	0	0	0	0.0631	0.00332	0.0133	0	0.00332	0.00332	0.00664	0	0.0199	0.00664	0.0432	0.0266	0.0465	0.00996	0.0432	0.0266	0.00996	0.00664	0.0133
Candidatus_Ovatusbacter	0	0	0	0.00996	0	0	0.00332	0	0	0	0.00996	0.00332	0.0133	0.0166	0.0199	0.093	0.0199	0.0133	0.0133	0.00664	0.00332	0	0	0	0	0	0	0	0	0.00664	0	0	0	0	0	0.00332	0	0	0	0.00664	0.00664	0	0.0166	0.00332	0.0166	0.0465	0.0166	0.0133	0.0565
Bacillaceae_uncultured	0	0.00332	0	0	0	0.00332	0	0	0.00332	0	0	0.00664	0.0133	0	0.00664	0.00332	0	0.00332	0.00332	0.00664	0.00332	0.00332	0.00332	0.0897	0.0465	0.00996	0.00332	0.00996	0.00332	0	0.0399	0.0465	0.00996	0.0166	0.00664	0.0199	0.0365	0.0299	0.0232	0.0299	0.0232	0	0.0266	0	0	0	0.00664	0	0.00332
Ellin516	0.0299	0.0266	0	0.0299	0.00332	0	0	0	0	0	0.00664	0	0	0	0	0	0	0	0	0	0	0	0	0	0	0	0	0	0	0	0	0	0	0.00332	0	0	0	0	0	0	0.143	0.12	0.0332	0.0598	0.0631	0	0	0	0
Minicystis	0	0.00664	0.00664	0.0133	0	0	0	0	0	0	0.00996	0.0133	0.0133	0.00664	0.0133	0.00664	0	0.0133	0.0199	0.0299	0	0.00332	0.00664	0	0.00332	0.00332	0.00664	0.00664	0	0.00332	0.0166	0.00332	0.0133	0.00664	0.0133	0.0133	0.0166	0.0133	0.00664	0.00996	0	0	0	0	0	0.00996	0.00996	0	0.00664
Micavibrionaceae_uncultured	0	0.0332	0.00332	0.0199	0.00996	0.00664	0	0	0	0.0133	0.00332	0.00332	0	0	0	0.0166	0	0.00332	0.00664	0.00996	0	0	0	0	0	0	0	0	0	0	0	0	0	0	0.00332	0	0	0	0	0.0199	0.103	0.00996	0.0266	0.0432	0.0399	0.0133	0	0.0133	0
Microbacteriaceae_uncultured	0.0166	0.00996	0.00664	0.00996	0.00996	0.0166	0.0232	0.0133	0.00664	0.0133	0.00332	0.00332	0.00332	0.00332	0.00332	0	0.00664	0.00664	0.00664	0.00996	0.0299	0.00664	0.0199	0.0299	0.0133	0.0133	0.0199	0.00332	0.00664	0.0232	0.0266	0.0266	0.0133	0.00664	0	0.0199	0.0199	0.0199	0.0166	0.00664	0.083	0.0996	0.0598	0.0365	0.0299	0.00664	0.00332	0.00664	0
WCHB1-32	0.0133	0.00332	0	0.00332	0	0	0	0	0	0	0.00332	0	0	0	0	0.0166	0	0.00664	0	0	0	0	0	0	0	0	0.00332	0	0	0	0	0	0	0	0	0	0	0	0	0.00332	0	0.0232	0.0199	0.00332	0	0	0.00664	0.299	0.0399
Methylococcaceae_uncultured	0	0	0.0133	0	0.00332	0.00332	0	0.00332	0.00332	0	0	0	0	0.00332	0	0	0	0	0	0	0.00332	0	0.00664	0.0166	0.0133	0.0232	0.00996	0.0166	0.0133	0.00664	0.0199	0.00332	0.00664	0.0266	0.0399	0.0199	0	0.0232	0.0299	0.0166	0	0	0.00996	0.00332	0	0.0166	0.0166	0	0.00332
Saccharothrix	0.00332	0	0.0299	0.00996	0.00996	0.00664	0.00996	0	0	0	0.00332	0.00332	0	0.00332	0	0.00664	0	0	0.00664	0.00996	0.00332	0.0498	0.0332	0.00996	0.0133	0.0166	0.0199	0.00332	0.0432	0.12	0.00332	0	0.00332	0.00664	0	0.00664	0	0	0	0.00332	0	0	0.00664	0	0	0	0	0	0
Brachybacterium	0	0	0	0	0	0	0.00332	0	0	0	0	0	0	0	0	0	0	0	0	0	0	0.00664	0.00664	0.00332	0.00332	0	0.00664	0.00332	0	0.00332	0.0266	0.0166	0.00664	0	0.0299	0	0.00664	0.00996	0.0166	0.00664	0	0	0.0963	0	0	0	0	0	0
Schlegelella	0.00332	0.0133	0	0.00996	0	0.00332	0	0	0	0.00332	0.00664	0.00332	0	0.00332	0	0.00996	0.00664	0.00332	0.00664	0.00996	0.0133	0.00332	0.00332	0.00332	0	0	0	0	0	0	0	0	0.0133	0.00332	0.00996	0.00332	0.0133	0	0.00332	0	0	0	0	0	0.00996	0.00332	0.0133	0	0.00996
Vitellibacter	0	0	0	0	0	0	0	0	0	0	0	0	0	0	0	0	0	0	0	0	0.0797	0	0.0166	0	0	0	0	0	0	0	0	0.00332	0	0	0	0	0	0	0.0133	0	0	0	0	0	0	0.00664	0	0.0531	0
Candidatus_Nitrotoga	0	0	0.00996	0.00332	0	0.00332	0.00332	0.00664	0.00664	0.00332	0.0399	0	0	0	0	0	0.00332	0	0	0	0	0	0	0	0	0	0	0	0	0	0	0	0	0	0	0	0	0	0	0	0.00996	0.0498	0.0199	0.00996	0.00332	0	0.00332	0.00996	0.0565
Sarcina	0	0	0	0.00332	0	0	0	0	0	0.00332	0	0.00332	0.00996	0	0.00664	0	0	0.00332	0	0.00664	0	0.00664	0	0.00332	0	0	0	0.00664	0	0.00332	0.0199	0.00996	0	0.00332	0.00332	0.00664	0.0133	0.0266	0.00996	0.00332	0	0	0	0	0	0	0	0.0133	0.00664
Byssovorax	0.0199	0.0232	0.00996	0.00664	0	0.00332	0.00664	0.00664	0	0.00332	0	0.00332	0.0133	0	0.0232	0.00996	0.00996	0.00332	0.00996	0.0232	0	0	0	0	0	0.00332	0	0.00996	0.00332	0	0	0	0	0	0	0.00332	0.00332	0.00664	0.00332	0	0	0.00332	0.0166	0.0863	0.0266	0.00332	0.00332	0	0
Carnobacteriaceae_uncultured	0	0	0	0	0	0	0	0	0	0	0	0	0	0	0	0	0	0	0	0	0	0.00664	0.0166	0.246	0.00664	0.00332	0.0232	0	0	0.00332	0	0	0	0	0.00332	0.00332	0	0.00332	0.00996	0	0	0	0	0	0	0	0	0	0
Candidatus_Spiroplasma	0.00332	0.0266	0.0133	0.0498	0.0166	0.0266	0.00664	0.00332	0.0199	0.0133	0.00332	0.00664	0.00332	0.00332	0.00664	0	0.0133	0.00332	0	0	0	0.00664	0.0199	0	0.0133	0.0133	0.0199	0.0166	0.00332	0.00664	0	0	0	0.00664	0	0	0.00332	0.00332	0.00332	0	0.00332	0.00664	0	0.00332	0.0232	0.00332	0.00664	0	0
Williamsia	0.00664	0.0232	0.00332	0	0.00664	0.00664	0.00664	0	0.00664	0	0	0	0	0	0	0	0	0	0	0	0.00664	0.0133	0	0	0	0	0	0.00332	0.00664	0.00332	0	0	0	0.00332	0	0	0	0	0	0	0	0.00664	0	0.00996	0.00332	0	0	0	0
Actinomycetospora	0.00664	0	0.00996	0.00332	0	0.00996	0.00996	0	0	0	0.00332	0.00332	0.00332	0.0166	0.0133	0.00332	0	0	0.00664	0.00664	0.00664	0.0299	0.0199	0.00996	0.00996	0.0232	0.0232	0.00996	0.0266	0.0166	0.0266	0	0	0.00332	0.0133	0.0166	0.00332	0.0166	0.00664	0.00996	0.00332	0	0	0.00664	0	0	0	0	0
Woeseia	0	0	0	0	0	0	0	0	0.00664	0	0.00332	0.00332	0.00332	0.00332	0	0	0.0199	0.0166	0	0	0	0	0.00332	0	0	0	0	0	0	0	0.0133	0.00332	0	0.00996	0.00332	0.00664	0.00664	0	0.0432	0	0	0	0.00332	0	0	0	0.00664	0.00332	0.00332
Chujaibacter	0	0	0	0	0	0	0	0	0	0	0	0	0.00332	0	0	0	0	0	0	0	0	0	0	0	0	0	0	0	0	0	0	0	0	0	0	0	0	0	0	0	0.0531	0.13	0.0498	0.00332	0.00996	0	0	0	0
Paucisalibacillus	0	0.0199	0	0.0166	0.00332	0.00332	0.00332	0.00996	0	0	0	0	0	0	0	0	0	0	0.00332	0.00664	0	0	0.00332	0	0	0	0	0.00332	0	0	0.0199	0.00996	0.0199	0.0133	0.00332	0.0166	0.00332	0.0166	0.00664	0.00996	0	0	0.00332	0	0	0	0	0	0
CENA518	0	0	0	0	0	0	0	0	0	0	0.405	0.0133	0	0.0565	0.0133	0.0465	0	0.0232	0.0232	0.00664	0.00332	0.00332	0	0	0.00332	0.00664	0	0	0.00996	0.00332	0	0	0	0	0	0	0	0	0	0	0.00332	0.0498	0.00332	0	0	0	0	0.0166	0
Atopostipes	0	0	0	0	0	0	0	0	0	0	0	0	0	0	0	0	0	0	0	0	0	0	0	0.00332	0	0	0.00332	0	0	0	0	0.0133	0	0	0.0232	0.00332	0	0.00664	0.0432	0.00332	0	0	0.13	0	0	0	0	0.00332	0
Pseudoduganella	0.0133	0.0199	0.00332	0.00996	0.0166	0.00664	0.0133	0.00996	0.00996	0.0133	0.0199	0	0.00664	0	0.00996	0.00332	0	0	0.00996	0.00332	0.00332	0.00332	0	0	0	0	0	0	0	0	0	0	0.00332	0	0.00332	0.00332	0.00332	0	0	0	0.0299	0.149	0.00664	0.0365	0.0731	0.00664	0.00664	0.00664	0.00996
Propionibacteriaceae_uncultured	0	0.00332	0.00664	0.0133	0.00664	0.0332	0.0232	0.00996	0.0133	0.00332	0.0332	0.00996	0.00996	0.00664	0.00996	0.00332	0.00996	0.00332	0.00996	0.00664	0	0	0.00332	0.00332	0.00332	0.00332	0	0.00996	0.00996	0	0.0133	0	0.0232	0.00332	0.0199	0.00332	0.00664	0.0232	0.00332	0.00332	0	0	0	0	0	0	0	0	0.00332
Vampirovibrio	0.00664	0.00996	0.00332	0.0133	0.00664	0	0.00332	0.00664	0.00332	0	0.00332	0.00332	0	0.00996	0.00332	0	0	0.00332	0	0.00664	0.00332	0	0.00664	0	0.00332	0	0.00332	0.00664	0	0	0.00332	0	0.00664	0.0133	0.00664	0.00996	0.00996	0.00332	0.00664	0	0.0133	0.0465	0.00996	0.0133	0.0764	0.00332	0.00664	0.0133	0.00332
Pseudaminobacter	0	0	0.00996	0.00332	0.0133	0	0	0.00664	0.00332	0	0	0.00996	0.00332	0	0.00332	0	0.00332	0.00332	0	0	0.0299	0.00332	0.0332	0.0399	0.0133	0.0133	0.00996	0.0332	0.00996	0.0166	0.0498	0.0664	0.0697	0.0764	0.0631	0.0664	0.0664	0.0565	0.0266	0.0299	0.00332	0.0133	0.0133	0.0133	0.00664	0.00996	0.00996	0.00996	0.00664
Pseudarthrobacter	0.528	0.631	0.996	0.624	0.937	1.38	1.45	0.897	0.681	0.561	0.89	0.339	0.468	0.727	0.641	0.196	0.306	0.269	0.335	0.428	0.578	0.631	0.804	0.428	0.644	0.893	0.369	0.714	0.92	0.694	1.2	0.634	0.658	0.501	0.761	0.721	0.618	0.897	0.624	0.372	0.787	0.933	1.02	0.867	0.658	0.083	0.106	0.0565	0.229
Phormidesmis_ANT.L52.6	0.0399	0	0.0133	0.00996	0	0.00332	0	0	0	0	0.0232	0	0	0	0	0.00996	0	0	0	0.00996	0	0.0432	0.00332	0.0133	0.00332	0.0199	0	0	0.0133	0.00332	0	0	0	0	0	0	0	0	0	0	0	0	0.00996	0	0.0133	0	0	0	0
Candidatus_Methylopumilus	0	0	0	0	0	0	0	0	0	0	0	0	0	0	0	0	0	0	0	0.00332	0	0	0	0	0	0	0.00332	0	0	0	0.0332	0.00664	0	0	0.0133	0.00996	0.00332	0.0133	0.0531	0.0399	0	0	0	0.00332	0.00332	0	0	0.0565	0
Aquisphaera	0.0332	0.0133	0	0.0133	0	0.00332	0	0.00332	0	0	0	0	0	0	0	0	0	0	0	0	0	0	0	0.00332	0.00332	0	0.00332	0	0	0	0	0	0	0.00332	0	0	0	0	0	0	0.0332	0.0199	0.00332	0.0266	0.0299	0	0	0	0
Phormidium_SAG_37.90	0	0	0.00996	0	0	0	0	0	0	0	0	0	0	0	0	0	0	0	0	0	0.00996	0.126	0	0.0133	0.00332	0.00332	0	0	0.0365	0	0	0	0	0	0	0	0	0	0	0	0	0	0.00332	0	0.00664	0	0	0	0
CL500-3	0	0	0	0.00332	0	0.00332	0.00332	0	0.00664	0.00332	0.00664	0.00996	0	0	0	0	0	0.00332	0	0	0.00664	0	0.00332	0.00664	0.00332	0	0.00332	0	0	0.00332	0.00664	0.0133	0.0199	0.00332	0.00996	0.0166	0.0133	0	0	0.00664	0.00664	0	0	0	0	0	0	0.00332	0
Rathayibacter	0	0	0	0	0	0	0	0	0	0	0.00332	0.0166	0.0199	0.00996	0.0232	0	0.00664	0.00664	0	0	0.00332	0.00664	0.00996	0	0	0	0	0	0	0	0	0	0	0	0	0	0	0	0	0	0	0	0.00332	0.00664	0	0	0	0	0
Pseudofulvimonas	0	0	0	0.00332	0.00664	0.00996	0	0.00996	0.0199	0.00664	0	0.00332	0.00664	0	0	0	0.00332	0	0	0	0	0	0	0.00332	0	0.00332	0.00996	0.00664	0	0.00332	0	0.00996	0.0199	0.0166	0.00332	0.0299	0.0133	0.0465	0.00996	0.0399	0	0	0	0	0	0	0	0	0
Candidatus_Jidaibacter	0	0	0	0	0	0	0	0	0.00332	0	0	0.00996	0.0133	0	0	0	0	0	0	0	0	0.0531	0.00664	0	0.00332	0	0	0	0	0.00332	0.00332	0	0.00664	0.00664	0	0	0	0	0.0199	0	0	0	0	0	0	0.00332	0.0299	0	0.0133
Promicromonospora	0.00332	0.00332	0.0498	0.0531	0.0266	0.0531	0.0465	0.0199	0.0365	0.0266	0.00996	0.0133	0.0133	0.00996	0.00664	0	0.0299	0.00664	0.00664	0.00664	0.0432	0.0299	0.0199	0.00996	0.00996	0.0199	0.0232	0.0332	0.00664	0.0299	0.0332	0.0299	0.0332	0.0332	0.0399	0.0166	0.0232	0.0166	0.0764	0.00996	0	0.00332	0.0199	0.00332	0.00664	0.0299	0.00996	0.0232	0.0266
Asticcacaulis	0	0.00664	0.00332	0	0.00332	0.00332	0	0	0	0	0	0	0.00664	0.00996	0.00332	0.00664	0.0166	0.00332	0	0	0.0166	0.00996	0	0.00664	0.00332	0.00664	0	0	0	0.0133	0.00332	0.00332	0.00664	0.00664	0.0199	0	0	0	0	0.00664	0.0365	0.0432	0.00332	0.0199	0.0232	0	0.0133	0	0.00332
Terrimicrobium	0	0.0133	0	0.0199	0.00996	0	0.00664	0.0199	0.00664	0.0266	0	0	0	0	0	0	0	0.00332	0	0.00332	0.0133	0.00664	0	0	0.00332	0	0.00332	0.00332	0.00332	0.00332	0.0266	0.00996	0.0232	0.00332	0.0199	0.00996	0.00996	0.00332	0.0133	0.00332	0.0199	0.0133	0.0232	0.0199	0.0166	0.0133	0.00996	0.00664	0
Spirosomaceae_uncultured	0	0.0432	0.00664	0.00332	0	0	0	0	0	0	0.00332	0	0	0.00664	0	0	0	0	0	0	0.00332	0.0199	0	0.0365	0	0.0133	0	0	0.0365	0	0	0	0	0	0	0	0	0	0	0	0	0	0	0	0	0	0	0	0
Rhodocyclaceae_uncultured	0	0.00996	0	0.00332	0	0	0	0	0	0	0	0	0.0133	0	0.00332	0	0.00332	0	0.00664	0	0	0	0.00664	0	0	0	0	0	0	0	0.00664	0.00664	0.00664	0	0.00332	0.00664	0.00332	0	0.00332	0.0166	0.0199	0.00996	0.00996	0.00332	0	0.0365	0.00664	0.00664	0.0365
Leptolyngbya_VRUC_135	0	0	0	0	0	0	0	0	0	0	0	0	0	0.0565	0	0.00332	0	0	0.00332	0.00996	0	0.0133	0.00664	0	0	0	0	0	0.00996	0	0	0	0	0	0	0	0	0	0	0	0	0.00664	0.0199	0	0	0.0133	0.0299	0.0133	0.0199
Rummeliibacillus	0.0133	0.00996	0	0.00996	0	0.00996	0	0	0	0	0	0	0.00332	0	0	0	0	0	0	0.00664	0	0	0	0	0	0	0	0	0	0	0	0.00332	0	0.00996	0.00332	0.00332	0	0	0	0.00664	0.106	0.0432	0.00332	0.0133	0.0232	0	0	0	0
Limibaculum	0	0	0	0	0	0	0	0	0	0	0	0	0	0	0	0	0	0	0	0	0	0	0.00332	0	0	0	0	0.00332	0.00332	0.00332	0.0399	0	0.00996	0	0.0133	0.0299	0.0199	0.00996	0.0232	0.0266	0	0	0	0	0	0.00664	0.0133	0	0
Filomicrobium	0	0	0	0	0	0.00332	0.00332	0.0199	0.00996	0.00664	0	0	0.0133	0	0.00664	0	0.00332	0.00332	0.00332	0	0.00332	0	0.00664	0	0.00332	0.00332	0.00332	0.00996	0.00996	0.00332	0.00996	0.0166	0.00332	0.00996	0	0.0166	0.00332	0.0365	0.00332	0	0	0	0.0332	0.00332	0	0.0133	0.00332	0.00664	0
Erythrobacter	0	0	0	0	0	0	0	0	0	0	0	0.00332	0.00332	0	0	0	0	0	0	0	0	0	0	0	0	0	0	0.00664	0	0	0.0133	0	0	0	0.0199	0.00664	0	0	0.0531	0	0.00332	0	0	0	0	0	0	0.116	0
Sphingoaurantiacus	0	0	0.0199	0.00332	0.00996	0	0	0.00996	0.00664	0	0.0432	0.0266	0.0133	0.0232	0.0199	0	0.0199	0.0199	0.00664	0.00332	0.0199	0.00996	0.00664	0.0133	0.0299	0.0232	0.0166	0.0498	0.0232	0.0299	0.0199	0.0299	0.0365	0.0332	0.0897	0.0365	0.0897	0.00996	0.0531	0.0432	0	0.0166	0.00332	0	0	0.00664	0.00664	0.00664	0.00996
Microbacterium	0	0.0199	0.00996	0.0166	0.0133	0.0166	0.0166	0	0.00664	0.00332	0	0.00996	0.0133	0.0166	0.0133	0.0166	0.0166	0.0199	0.00664	0.00996	0.0232	0.0133	0.0266	0.0531	0.0166	0.00996	0.00664	0.00332	0	0.0166	0.00332	0.00664	0.00664	0.00332	0.00664	0.00996	0	0.0133	0.0133	0.00332	0.0266	0.0199	0.0631	0.0166	0.00332	0.00996	0.0133	0.0232	0.00332
Thermobifida	0	0	0	0	0	0.00332	0	0	0.00332	0	0	0	0.00332	0	0	0	0	0.00332	0	0.00332	0.00996	0.0133	0.0133	0.0133	0.0266	0.0133	0.00996	0.0432	0.00996	0.00664	0.0697	0.0365	0.0166	0	0.0465	0.0199	0.00996	0.0266	0.0266	0.0232	0	0	0.0465	0	0	0.00332	0	0.0133	0
Magnetospiraceae_uncultured	0	0	0.00664	0.00664	0.00332	0.00332	0	0.00332	0.00332	0.00996	0	0.00664	0	0	0	0	0.00664	0.00332	0	0	0.00332	0	0	0	0.00332	0	0.00664	0	0.00332	0	0	0	0.0133	0	0.00664	0.00664	0.00332	0.00332	0.00332	0.00664	0.00332	0.00664	0.0133	0	0.00332	0	0	0.00332	0.00664
Arsenicitalea	0	0	0	0	0	0.00332	0	0	0	0	0	0	0	0	0	0	0	0	0	0	0.00664	0	0.00332	0.00332	0.00332	0.00332	0.00332	0.0133	0.00332	0	0.0399	0	0.00996	0.00996	0.0166	0	0.0133	0.00664	0.0498	0.00664	0	0	0.00664	0	0	0	0.00332	0.0232	0
FFCH5858	0	0.00332	0.00996	0	0.00996	0.0166	0.0266	0.0133	0.00996	0.00332	0.0133	0.00332	0	0	0	0.00996	0	0.00664	0.00996	0.00996	0.00332	0	0.00332	0.00332	0	0.00996	0.00332	0.00332	0	0	0.00996	0.00332	0.00332	0	0.00996	0.00664	0	0.00664	0.00664	0.0266	0	0.00332	0.00664	0.00664	0.00332	0.0166	0.0133	0	0
Leptolyngbya_Es-Yyy1000	0.0266	0.0332	0	0.00996	0	0	0	0	0	0	0.00332	0.00664	0.00332	0	0	0	0	0	0	0	0	0.0299	0	0	0	0	0	0	0	0	0	0	0	0	0	0	0	0	0	0	0.0299	0.00332	0.0565	0.415	0.163	0	0	0	0
JTB255_marine_benthic_group	0.0199	0.00996	0.00664	0.00664	0	0	0.00664	0.0133	0.00664	0.00996	0.00332	0.00332	0.00664	0.00332	0.00332	0.00664	0.0199	0.0199	0.00664	0.00996	0.00332	0	0	0	0	0	0	0.00332	0	0.00664	0	0	0.00332	0	0	0	0	0	0	0	0.00996	0	0.00332	0	0.00332	0	0	0	0
Beggiatoaceae_uncultured	0	0	0	0	0	0	0	0.0133	0.00996	0.0133	0	0	0.00664	0	0.00664	0.00664	0.00996	0.00664	0	0	0.00664	0.00332	0.00664	0.00332	0	0.00332	0.00664	0	0.00332	0	0.00996	0	0.00332	0.00664	0.00332	0.0133	0.00996	0.00996	0.00332	0.00332	0.00332	0.00664	0.00332	0	0	0.00332	0.00332	0	0.00664
Halobacteroidaceae_uncultured	0	0	0	0	0	0	0	0	0	0.00332	0	0	0	0	0.00332	0	0.00332	0	0	0	0.00664	0	0	0	0.00332	0.00332	0	0.00664	0	0	0.00996	0.00332	0	0	0.00664	0.00996	0	0.00332	0.0133	0.00332	0	0	0	0	0	0	0.00332	0.00332	0
Symbiobacterium	0	0	0	0	0	0.00996	0	0.00664	0.00332	0.00332	0.00332	0.0133	0	0	0.00332	0	0.00996	0	0	0	0.00664	0.0166	0.00332	0.00664	0.00664	0.0166	0.00332	0.0432	0.00332	0.00664	0	0.00332	0	0	0	0.00332	0.00332	0.00664	0	0.00332	0	0	0.00332	0	0	0.00332	0	0.00664	0.00332
I-8	0	0	0.00332	0	0	0	0.00332	0	0.00332	0	0.0133	0.00996	0	0.00332	0.00664	0.00332	0	0	0	0.00664	0	0	0	0	0	0	0	0	0	0	0.00332	0.00332	0.0399	0.0166	0.0166	0.00332	0.00664	0.0166	0.00332	0.00332	0	0	0	0	0.00664	0.00332	0	0	0
Herminiimonas	0.0133	0.00332	0	0.00332	0	0	0	0	0	0	0.00664	0.00332	0	0	0	0	0	0.0199	0	0.00664	0.00664	0	0.0133	0.00664	0.0598	0.00664	0.00332	0	0	0	0.00664	0.00332	0.00332	0	0.00664	0.00664	0.00332	0.00332	0.0166	0.0166	0.0166	0.00664	0.116	0.0266	0.0133	0.00332	0	0.00332	0.00332
Herbiconiux	0.0365	0.0232	0.0199	0.0299	0.0598	0.0399	0.0498	0.0399	0.0432	0.0332	0.0299	0.00664	0.0299	0.0166	0.00332	0.00332	0.0232	0.0133	0.00664	0.0232	0.0531	0.0797	0.0697	0.369	0.136	0.0232	0.0432	0.0199	0.0531	0.0531	0.0465	0.0232	0.0199	0.00332	0.0232	0.0232	0.0199	0.0166	0.0365	0.0266	0.093	0.0631	0.0863	0.0465	0.0365	0	0.00664	0.0133	0.0133
Symplocastrum_CPER-KK1	0	0	0	0	0	0	0	0	0	0	0	0	0	0.0432	0	0.0332	0	0.00664	0.00332	0.0631	0	0.0332	0	0	0	0	0	0	0.00332	0	0	0	0	0	0	0	0	0	0	0	0	0	0	0	0	0	0.0598	0	0.0232
Sporocytophaga	0	0.0199	0	0.00996	0	0	0	0	0	0.00332	0	0.00664	0.0133	0.00996	0.0133	0.00664	0.00332	0.0199	0.00332	0.0166	0	0	0	0	0.00664	0	0	0.00332	0.00332	0.00664	0	0	0.00332	0	0.00332	0	0	0	0.00664	0.00664	0.00664	0	0.00332	0.00996	0.0133	0.00996	0	0.00332	0.0133
Tardiphaga	0.0199	0.0664	0.0199	0.083	0.00996	0.00996	0.0166	0.0166	0.00996	0.0432	0	0.00332	0.00332	0.0166	0	0.00332	0.00996	0.00332	0.00996	0.0133	0	0.00664	0	0	0	0	0	0	0.00332	0	0	0	0	0	0	0	0	0	0	0	0.00332	0.0232	0.00332	0.0598	0.0365	0	0.00332	0	0
Galbibacter	0	0	0	0	0	0	0	0	0	0	0	0	0	0	0	0	0	0	0	0	0.00664	0	0	0	0	0	0	0.00332	0	0	0.0399	0	0	0	0	0	0	0	0.083	0.00332	0	0	0.00332	0	0	0	0	0.00996	0
Amycolatopsis	0.0232	0.0332	0	0.0133	0	0	0	0.00332	0	0	0	0.00996	0	0	0	0.00664	0	0	0.00332	0	0	0	0.0199	0.00332	0.00332	0	0.00332	0	0.00664	0.00332	0	0	0	0	0	0	0	0	0	0	0.00996	0.0199	0.0365	0.0133	0.0897	0.00664	0	0	0
Kocuria	0	0	0	0	0.00332	0.00996	0.00664	0.00664	0.00332	0	0.00664	0.00332	0.00332	0.0266	0.0133	0	0	0	0	0.00996	0.0299	0.0199	0.0432	0.0498	0.0365	0.0299	0.0266	0.0232	0.0266	0.0266	0.0531	0.0332	0.0133	0.00996	0.0232	0.0266	0.0299	0.0365	0.0399	0.0199	0	0	0.00664	0	0	0.00664	0	0.0199	0.00996
Alkalibaculum	0	0	0	0	0.00332	0.00332	0	0	0	0	0	0.00332	0	0	0	0	0	0	0	0.00332	0	0.00664	0	0	0	0.00332	0	0.0133	0	0.00332	0.00664	0.00664	0.00332	0.0232	0.00664	0.00996	0.00332	0.0199	0.00332	0	0.00332	0	0.00332	0	0	0	0	0.00332	0
Kutzneria	0	0.00664	0.00996	0.00332	0	0	0.00332	0	0	0	0.00332	0	0	0.00332	0	0	0	0	0	0	0	0	0	0	0	0	0	0.00332	0.00332	0.00332	0.00664	0	0	0	0.00332	0	0	0	0	0	0	0	0.00332	0.0133	0.0731	0	0	0	0
Actinotalea	0	0	0.00664	0	0.00332	0	0	0	0	0	0	0.00664	0.0133	0	0	0.00332	0	0.00332	0	0.00332	0.0299	0.0232	0.00996	0.0365	0.0266	0.0166	0	0.0199	0.0166	0.00664	0.0465	0.0232	0.0365	0.0133	0.0399	0.0133	0.0299	0.0232	0.0332	0.0199	0.00664	0	0.0133	0	0.00332	0.00996	0.0133	0.0399	0.00664
Siccirubricoccus	0.00664	0.0133	0.00332	0	0.00332	0	0.00664	0	0	0	0.00332	0	0.00664	0	0.00996	0.00332	0.00332	0.00332	0.00332	0.00996	0.00664	0	0	0	0.00332	0.00332	0.00332	0.00664	0.00332	0	0.00332	0.00664	0.00332	0.00332	0.00332	0.00664	0.00332	0.00332	0	0.00332	0	0	0.00664	0.00332	0	0	0	0	0
Shinella	0	0.00664	0.0133	0	0	0	0	0.00332	0	0.00332	0	0	0	0.00332	0.00332	0	0.00332	0	0	0	0	0.00332	0	0	0	0	0.00332	0.00332	0	0.00332	0.0166	0.0133	0	0	0.0133	0.00664	0.00332	0	0.00996	0.00996	0	0.0166	0	0.00332	0	0.00996	0.00332	0.00664	0.00332
Ornithinibacillus	0.00664	0.00996	0	0.00664	0.00664	0	0	0.00664	0	0.00996	0	0.00996	0.00332	0	0	0	0.00332	0	0	0	0	0	0.00332	0.0133	0.00664	0	0	0.00664	0	0	0.0133	0.00664	0.00996	0.00332	0.0199	0.0199	0.00664	0.0166	0	0.00332	0	0.00332	0.0133	0	0	0	0	0	0
Cryobacterium	0.00332	0	0.00664	0.00332	0.00332	0	0	0.00664	0.00332	0.00332	0.00332	0.0332	0.00332	0.0133	0.00664	0.00664	0.00664	0	0.00332	0	0.0133	0.0166	0.00996	0.0399	0.0199	0.0133	0.00996	0.00664	0.00996	0.0133	0.0299	0.00332	0.0199	0.0199	0.0133	0.00664	0.0332	0.0266	0.0166	0.00996	0.00664	0.00332	0.00332	0.00332	0	0.00332	0	0.00664	0.00996
Cylindrospermum_SAG_11.82	0	0	0	0.0133	0	0	0	0	0	0	0.0133	0.163	0.0531	0.0133	0.0498	0.0133	0.0399	0.0299	0.0133	0.0365	0	0	0.00664	0	0	0	0	0	0	0	0	0	0	0	0	0	0	0	0	0	0	0	0.00664	0.00996	0.00664	0.0266	0.0399	0.00996	0.0963
Corallococcus	0.00664	0.00332	0.00664	0.00996	0.00664	0.00664	0.00664	0.00332	0	0.00332	0.00332	0	0	0	0.0232	0	0	0	0.00332	0	0	0.00332	0	0	0	0.00332	0	0	0.00332	0.00664	0	0.00664	0	0	0	0	0.00332	0	0	0	0.00332	0.0199	0	0.00332	0.00332	0.00332	0	0.00332	0.00664
UBA6140	0	0	0	0	0	0	0	0	0	0	0	0	0	0	0	0	0	0	0	0	0.00664	0	0	0	0	0	0	0	0	0	0.00664	0.0166	0	0	0	0.00332	0	0	0.083	0.00332	0	0	0	0.00332	0.0166	0	0	0.203	0
Clostridium_sensu_stricto_10	0.0299	0.0465	0	0.0133	0.00332	0.00664	0.00332	0.00664	0	0.00332	0.00332	0.00996	0	0.0133	0.00332	0.00664	0	0	0.00664	0.0133	0	0.00996	0	0.00332	0	0.00332	0.00332	0.00664	0	0	0.00664	0	0	0	0	0	0	0	0	0	0.0266	0.00332	0.0166	0.00664	0.00664	0.00332	0.00332	0.00996	0.00664
Clostridium_sensu_stricto_12	0.0266	0.0232	0	0.00664	0	0.00332	0	0	0	0	0.00996	0.0232	0.00996	0.00664	0.0299	0.0166	0.0133	0.0133	0.0199	0.0332	0	0	0	0	0	0.00332	0	0	0	0	0.00996	0	0	0.00332	0	0	0	0.00664	0	0	0.00996	0.00332	0.00332	0.00332	0	0.00664	0.0199	0.0332	0.00332
Citricoccus	0	0	0.00332	0	0	0.0199	0.0232	0.00996	0.00996	0	0	0.00332	0.00332	0	0.00664	0	0.00664	0	0	0	0.00996	0.0266	0.0465	0.126	0.00332	0.0133	0.0133	0.0498	0.00996	0.0266	0.0697	0.0432	0	0.00332	0.0133	0	0.0133	0.0232	0.0199	0.0166	0	0	0	0	0	0.00664	0.00996	0.0465	0.00332
Clavibacter	0.00332	0.00664	0	0	0	0.00664	0	0	0	0	0	0	0	0	0	0	0	0	0	0	0.00332	0	0.0232	0.0332	0.00664	0.0166	0	0	0.00332	0.00996	0.00332	0.00332	0.00332	0.00332	0.0133	0.00332	0.00332	0.00332	0.00996	0	0.00664	0.0232	0.00996	0	0.00332	0	0	0.00332	0
Uliginosibacterium	0	0	0	0	0	0	0	0	0	0.0598	0	0	0.0166	0.0133	0	0.00664	0	0	0	0	0.00332	0.00332	0	0	0	0	0.00664	0.00332	0.00332	0.00664	0	0.00664	0	0	0.00332	0	0	0.00664	0	0	0	0.0166	0.00332	0.00332	0.00664	0	0	0	0
Rhizobiaceae_uncultured	0	0.0731	0.00664	0.00996	0.00332	0.00664	0.0133	0.0199	0.00332	0.00332	0	0	0	0	0	0	0	0	0	0	0	0	0.00332	0	0	0	0.00664	0	0	0.00332	0	0	0	0.00332	0	0.00996	0.00664	0.00664	0	0.00332	0	0	0	0	0	0	0	0	0
Umezawaea	0.00664	0.0199	0.00664	0.0232	0.00664	0.00664	0.0299	0.0332	0.0133	0.00664	0.00664	0.00664	0.00332	0.0133	0.00996	0.00332	0.00332	0	0	0.00996	0.0266	0.00664	0.0365	0.0432	0.0133	0.0232	0.00664	0	0.0332	0.0531	0.00332	0	0	0.00332	0	0.00664	0	0.00664	0.00332	0.00664	0.00332	0.0498	0.0232	0.0498	0.00996	0.00332	0	0	0.00996
Paeniglutamicibacter	0	0	0	0	0.00664	0	0	0	0	0	0	0	0.00332	0	0	0	0	0	0	0	0.00996	0	0.0299	0.272	0.146	0.00664	0.0299	0.0133	0	0.0166	0.0133	0.0299	0.0232	0	0.0365	0.0133	0	0.00996	0.153	0.00332	0.00332	0	0.00332	0	0	0	0	0	0
Nitrolancea	0	0	0	0.00332	0	0	0	0.00664	0	0.00332	0	0	0	0	0	0	0	0	0	0	0	0.00664	0.00664	0	0.00664	0.00332	0.00996	0.00996	0.00996	0.00664	0.00332	0.00664	0.00664	0	0.00664	0.00664	0.0166	0.0266	0.0166	0	0	0	0	0	0	0	0	0	0
Angustibacter	0.0199	0.0399	0.00332	0.0166	0	0	0	0	0	0	0.00664	0.00332	0	0	0.00332	0.0166	0	0.0133	0.0498	0.0299	0	0.00664	0	0	0	0	0.00332	0	0	0	0	0	0	0	0	0.00332	0	0	0	0	0.00332	0.00996	0.00332	0.00996	0.00664	0	0	0	0
Azovibrio	0	0	0	0	0	0	0	0	0	0	0.00664	0.00332	0	0	0	0	0	0	0	0	0	0	0	0	0	0	0	0	0	0	0	0	0	0	0	0	0	0	0	0	0	0.0199	0	0.0133	0	0.0565	0.00996	0.0664	0.0299
Duganella	0.0299	0	0.00332	0.00332	0	0	0	0.00332	0	0	0	0.00332	0.0697	0	0.00996	0.00332	0.0199	0	0	0	0	0.00996	0.00996	0	0.00664	0.0133	0	0	0.0498	0.00332	0	0	0	0	0	0	0	0	0	0	0.0199	0.0631	0.00664	0.0332	0.0133	0.00332	0	0.00332	0
Microtrichaceae_uncultured	0.00332	0	0	0	0.00332	0.00664	0	0	0.00332	0.00332	0	0	0	0	0	0.00664	0.00332	0	0	0.00332	0.00664	0.00332	0	0.00664	0	0.00996	0.00664	0	0.00996	0.00664	0.00332	0.00332	0.0166	0.00332	0.0133	0.00332	0	0.00332	0.00332	0.00332	0	0.00664	0.00332	0.00332	0	0	0.00332	0	0
Thermopolyspora	0.00332	0	0	0.00332	0.00332	0.0365	0.0332	0.0332	0.00332	0.00332	0.00332	0.00332	0	0	0.0133	0	0.00332	0	0	0.00332	0.00332	0	0.00664	0	0	0.0166	0.00996	0.0166	0.0199	0	0.0166	0.0232	0.00332	0	0.00332	0.0133	0.00332	0.0199	0	0.0133	0	0	0	0	0	0.00332	0.00332	0	0
Microlunatus	0.0199	0.0299	0.0133	0.0166	0.0166	0.0133	0.0531	0.00996	0.00996	0.00996	0.0299	0.0266	0.0232	0.00996	0.0598	0.0266	0.0531	0.0133	0.0365	0.0232	0.00664	0.00332	0.0166	0	0.00664	0.00332	0.00332	0	0.00332	0.0133	0.00996	0.0199	0.00664	0.0266	0.00664	0.0365	0.00996	0.00996	0.0266	0.0166	0.00332	0.00332	0	0.00332	0	0	0.0133	0	0
Aggregicoccus	0.00332	0.00332	0.0232	0.0133	0.00664	0	0.00332	0.00664	0.00996	0.00664	0.00996	0.00996	0	0.0166	0.0166	0.00332	0.0232	0.00664	0.00332	0.00664	0.00664	0.0199	0.0133	0.0133	0.0133	0.00996	0.00664	0.00664	0.0266	0.0232	0.00664	0.0133	0	0.00664	0	0	0.00332	0	0	0.00332	0.00332	0	0	0.00332	0.00664	0.00332	0.0133	0.0133	0.0199
Denitratisoma	0.00332	0.00332	0.0432	0.0232	0	0	0	0	0	0	0.0531	0	0	0.00332	0.00332	0.00332	0.0133	0	0.00664	0.00332	0	0	0	0	0	0	0	0	0	0	0	0	0	0	0	0.00332	0	0	0	0	0	0.00664	0.00332	0.0232	0.0299	0.00332	0	0	0.00332
Niabella	0	0.113	0.00332	0.00332	0	0	0	0	0	0.00332	0	0	0	0	0	0	0	0.00332	0	0	0	0	0	0.00332	0	0	0	0	0	0.00332	0	0	0	0.00332	0	0	0	0	0	0	0	0.00332	0	0.00332	0	0.00332	0	0	0.00332
Sneathiellaceae_uncultured	0.00332	0	0.00332	0.00332	0.0199	0.00664	0.00332	0.00332	0.00664	0.00332	0	0.00332	0.00332	0.00332	0	0.00664	0.00664	0	0.00332	0.00332	0.00664	0.00332	0	0	0.00332	0	0	0	0	0	0	0.00332	0.00332	0.00332	0.0133	0	0.00996	0.00996	0.0133	0	0.00332	0.00332	0.00996	0.00332	0	0	0	0	0
Trichormus_HINDAK_2001-4	0.00332	0.00332	0	0	0	0	0	0	0	0	0	0.0996	0.00996	0	0.0232	0.00996	0	0.00664	0.0232	0.00664	0	0	0	0	0	0	0	0.00332	0	0	0	0	0	0	0	0	0	0	0	0	0.0133	0	0	0.0133	0	0	0.00332	0	0.00332
Mycoavidus	0	0.00332	0	0.00332	0	0	0	0	0	0.00332	0	0	0.00332	0	0	0.00332	0.00996	0.00664	0	0	0	0	0	0	0	0.00332	0.00332	0.00332	0	0	0.00996	0.00996	0	0.00332	0.00664	0.00996	0.00996	0.00664	0	0	0	0.00664	0	0	0.00332	0	0.00996	0	0.00332
Roseiflexus	0	0	0	0.00332	0	0	0	0	0	0	0	0	0	0	0	0	0	0	0	0.00332	0.00332	0.00996	0.0232	0	0.00332	0.00996	0.00996	0.00332	0.00332	0.00664	0.00664	0.00332	0.0166	0.00332	0.0133	0	0.00664	0	0.00332	0.00996	0	0	0	0	0	0	0	0	0
wb1-P19	0.00332	0.00332	0.0531	0.00332	0.0133	0.00996	0.0332	0.0166	0	0.00332	0.00996	0	0	0	0	0	0.00332	0	0	0	0	0	0	0	0	0	0.00332	0	0.00664	0.00664	0	0	0	0	0	0	0	0	0	0	0	0	0.00332	0	0	0	0	0	0
Rudanella	0	0	0	0	0	0	0	0	0	0	0.00996	0	0.00332	0	0.00332	0	0.00996	0.0166	0	0.00332	0	0	0	0	0.00332	0.00332	0	0	0	0	0	0	0	0	0	0	0	0	0	0	0	0	0	0	0	0	0	0	0
Rubrivirga	0	0	0	0	0	0	0	0	0	0	0	0	0	0	0	0	0	0	0	0	0	0	0	0	0	0	0.00332	0	0.00332	0.00332	0	0	0.00996	0	0.00664	0.00332	0.00332	0	0	0.00332	0	0	0	0	0	0	0	0	0
Xenophilus	0	0.0498	0	0	0	0	0	0	0	0	0	0	0	0	0	0	0	0	0	0	0	0	0	0	0	0	0	0	0	0	0	0	0	0	0	0	0	0	0	0	0	0	0	0	0	0	0	0.00332	0
Terracidiphilus	0	0	0	0	0	0	0	0	0	0	0	0	0	0	0	0	0	0	0	0	0	0	0	0	0	0	0	0	0	0	0	0	0	0	0	0	0	0	0	0	0.0299	0.0332	0.00332	0.0232	0.0133	0	0	0	0
Thermomonas	0.00332	0	0	0	0.00996	0	0	0.00332	0	0	0	0.00664	0.00332	0	0.00664	0.00332	0	0	0	0.00664	0.00332	0.00332	0	0	0	0.00332	0	0	0.00332	0.00332	0	0.0133	0.00664	0	0	0.00332	0	0.00664	0	0.00996	0.00332	0.00664	0.00332	0.00332	0	0.00332	0.00332	0.0199	0
Thermincola	0.00664	0.00332	0	0.00664	0.00332	0	0	0	0	0.00332	0	0	0	0.00996	0.00332	0.00332	0.00332	0.00664	0.00332	0.00664	0	0	0	0	0	0	0	0.0166	0	0	0	0	0	0	0	0	0	0	0	0	0.00664	0.00332	0	0	0	0	0	0.00332	0.00664
Streptococcus	0	0	0	0	0	0	0	0	0	0	0.00332	0	0	0	0	0	0	0	0	0	0	0	0	0	0	0	0	0	0	0	0	0	0	0	0	0	0	0.00332	0.00332	0.0299	0	0	0	0	0	0	0	0	0
Streptacidiphilus	0	0	0	0	0	0	0	0	0	0	0	0	0	0	0	0	0	0	0	0	0	0	0	0	0	0	0	0	0	0	0	0	0	0	0	0	0	0	0	0	0.0299	0.0465	0	0	0.0299	0	0	0	0
Symbiobacteraceae_uncultured	0	0	0	0	0	0	0	0	0	0	0.00332	0	0	0	0.00664	0.00332	0.00332	0.00332	0	0	0	0	0	0	0	0	0	0	0.00332	0	0	0.00332	0	0	0	0	0	0.0133	0	0	0	0	0	0	0	0.00332	0	0	0
Streptosporangium	0.0399	0.146	0.0432	0.133	0.0232	0.0432	0.0631	0.0199	0.0399	0.0266	0.0133	0.00664	0.00332	0.00332	0.0399	0.0365	0.0166	0.00664	0.0133	0.00996	0.00332	0.0232	0.00664	0.00664	0.00332	0.0199	0.0199	0.0299	0.0133	0.0266	0.0731	0.0166	0.0133	0.0266	0.0332	0.0232	0.0299	0.0498	0.0166	0.0232	0.0498	0.0166	0.0365	0.0166	0.0199	0.0166	0.00996	0.00332	0
Thermomonospora	0	0	0.00332	0	0	0.00664	0.00996	0.00664	0	0	0	0	0	0.00332	0	0	0	0.00332	0	0	0.00332	0.00332	0	0.00332	0.00332	0.00332	0	0.00664	0.0199	0	0.00332	0.00664	0	0	0	0.00664	0	0.0232	0.00332	0.0133	0	0	0.00664	0	0	0	0	0.0133	0.00332
Verrucomicrobium	0	0	0	0	0	0	0	0	0	0	0	0	0.0166	0	0.0133	0.00332	0.00996	0.00664	0	0	0	0	0	0	0	0	0	0	0	0	0.00332	0	0	0	0	0	0.00996	0	0	0	0.00332	0.00996	0	0	0	0.00996	0.00664	0.00332	0.00332
Undibacterium	0.0166	0.00332	0.00332	0.00664	0	0.00332	0.00996	0.00332	0.00332	0	0	0.00332	0.00332	0	0.00332	0.00332	0	0	0.00664	0.00664	0	0	0	0.00332	0.00664	0	0	0.00664	0	0	0	0	0.00996	0	0	0.00664	0	0.00996	0.00332	0	0.0199	0.0399	0.0631	0.083	0.0166	0	0.00664	0.00332	0
Vulgatibacter	0.00332	0	0	0	0	0	0	0.00332	0	0.00332	0	0.00332	0	0	0	0	0	0	0	0	0	0	0.00332	0	0	0	0	0.00332	0	0.00332	0.00332	0.00996	0.00664	0.00332	0.00664	0.00664	0.00332	0.00996	0.0166	0.00996	0.00332	0	0.00332	0	0	0	0	0	0
Vogesella	0	0	0	0	0	0	0	0	0	0	0	0	0	0	0	0	0	0.00332	0	0	0	0	0	0	0	0	0	0	0	0	0	0	0	0	0	0	0	0	0	0	0.00332	0.0465	0.00332	0	0	0.00332	0	0	0.00664
Thiobacillus	0	0	0	0	0	0	0	0	0	0	0	0	0	0.00664	0.00332	0	0	0	0	0	0	0	0	0	0	0	0	0	0	0	0.00664	0	0	0	0.00664	0	0	0	0	0	0	0	0	0	0	0	0	0	0.00332
Thermostaphylospora	0	0	0	0	0	0.0199	0.00664	0.00332	0.00332	0.00332	0.00332	0	0.00332	0	0.00664	0.00664	0	0.00664	0	0.00332	0	0.00332	0.00332	0.00664	0.00332	0.00332	0.0133	0.0166	0.00332	0	0.0631	0.0465	0.00664	0	0.00664	0.0166	0.0133	0.0365	0.00332	0.0133	0	0	0	0	0	0.00996	0.00996	0	0.00332
Trichocoleus_SAG_26.92	0	0	0	0.00332	0	0	0	0	0	0	0.00996	0.00332	0	0.0598	0	0	0	0	0.00332	0.00996	0	0.176	0.0133	0.00332	0.0133	0.0266	0.00332	0.00332	0.0332	0.00996	0	0	0	0	0	0	0	0	0	0	0	0	0	0	0	0	0	0	0
Trichococcus	0	0	0	0	0	0	0	0	0	0	0	0	0	0.00332	0	0	0	0	0.00332	0	0	0.00332	0.0133	0.249	0.00332	0	0.00664	0.0133	0.00664	0	0	0.00332	0	0	0.00332	0.00332	0.00664	0	0.00332	0.00996	0	0	0	0	0	0	0	0.00332	0.00996
Stigmatella	0	0	0	0	0.00332	0.00332	0	0	0	0.00332	0	0	0.00332	0	0	0	0.00332	0	0	0	0	0	0.00332	0	0	0.00664	0	0.00664	0.00332	0.00332	0	0	0	0	0	0	0	0	0	0	0	0	0	0	0	0	0	0	0.00332
Salinispora	0.00332	0	0.00996	0.00664	0	0.00332	0.00332	0.00332	0.00664	0.00996	0	0	0	0	0	0	0	0.00332	0	0	0.00664	0	0	0	0.00332	0.00332	0	0.00664	0	0.00332	0.00332	0.0199	0.0166	0.00332	0.00332	0.00996	0.0166	0.00664	0.00332	0.00996	0	0.00332	0.00332	0.00996	0.00664	0	0	0.00332	0.00332
Salinimicrobium	0	0	0	0	0	0	0	0	0	0	0	0	0	0	0	0	0	0	0	0	0.0133	0.00332	0	0	0	0	0	0.00664	0	0	0.0399	0.00332	0	0	0.0166	0.00332	0	0	0.163	0.0365	0	0	0	0	0	0	0	0	0
Serratia	0.0399	0.00332	0	0	0	0	0	0.00332	0	0	0	0.0664	0.0232	0	0.0133	0.00332	0.00332	0.00664	0.00332	0	0	0	0	0	0	0	0	0	0.00664	0	0	0.00332	0	0.00996	0	0.00332	0	0	0	0.00332	0	0.0332	0	0.00332	0	0	0	0	0
Schumannella	0.00332	0.0332	0	0	0	0	0	0	0	0	0	0	0	0	0	0	0.00332	0.00332	0	0	0	0	0	0	0	0	0	0	0	0	0	0	0	0	0	0	0	0	0.00332	0	0.00996	0.00996	0.00332	0.0166	0	0	0	0.00332	0
SH3-11	0	0	0	0.00996	0	0	0	0	0	0	0.00332	0.00332	0.00664	0.00332	0.0133	0	0.0166	0.0332	0	0.00664	0	0	0	0	0	0	0	0	0	0	0	0	0	0	0	0	0	0	0	0.00332	0.00332	0	0	0	0	0.00664	0	0	0.00332
Rurimicrobium	0	0.0166	0.00332	0.0199	0.00332	0.00332	0.00332	0.00664	0.00664	0.00996	0	0.00332	0	0	0	0	0.00996	0	0	0.00332	0.0399	0.00332	0	0	0	0	0	0	0.00332	0	0.00332	0	0	0	0	0	0	0	0.00332	0	0	0.00332	0	0	0	0	0	0.00996	0.00332
Salinicoccus	0	0	0	0	0	0	0	0	0	0	0	0	0	0	0	0	0	0	0	0	0	0	0	0	0	0	0	0	0	0	0	0.00332	0	0	0	0	0	0	0.00664	0	0	0	0.13	0	0	0	0	0.00332	0
Saccharopolyspora	0	0	0	0	0	0	0	0	0	0	0	0	0.00332	0	0.00332	0	0	0	0	0	0	0	0	0	0.00332	0	0	0.00996	0	0	0	0.0133	0.00664	0	0	0	0	0.00332	0	0	0	0	0.00664	0	0	0	0	0	0
Sinibacillus	0	0	0	0	0	0	0	0	0	0	0	0	0	0	0	0	0	0.00332	0.00332	0	0	0	0.00332	0.00332	0.00996	0.00664	0.00332	0.0299	0	0	0.00996	0.00332	0	0	0	0	0.00332	0	0	0.00996	0.00332	0	0.0166	0	0	0	0	0	0
Spirillospora	0	0.00332	0	0	0.00332	0	0	0	0	0	0	0	0	0.00996	0.00664	0.00664	0	0	0.00996	0.00332	0	0	0	0	0	0	0	0.00996	0	0	0.0166	0.0166	0.0299	0.00664	0.0498	0.00664	0.00332	0.0133	0.00332	0.00664	0	0	0.00996	0	0.00332	0	0	0.00664	0.0332
Zoogloea	0	0	0	0	0	0	0	0	0	0	0	0	0	0	0	0	0	0	0	0	0	0	0	0	0	0	0	0	0	0	0	0	0	0	0	0	0	0	0	0	0	0	0	0	0	0	0.0133	0	0.0399
Yonghaparkia	0.00332	0.00664	0	0.00664	0.00332	0.00664	0	0.00332	0	0	0	0.00332	0.00664	0.00664	0	0	0.00332	0	0	0	0.0133	0	0.00332	0	0	0.00332	0.00332	0.00664	0.0133	0	0	0	0	0	0.0133	0.00332	0.00664	0.00332	0	0.00332	0.00996	0.00664	0.0133	0.00332	0.00332	0	0	0.00332	0.00332
Sporacetigenium	0.0133	0.00332	0.00332	0	0	0	0.00664	0	0	0	0.0232	0.0399	0.0199	0.00996	0.11	0.0332	0.0166	0.0199	0.0166	0.0199	0.00332	0	0	0	0	0.00332	0	0.0498	0	0.00332	0.0332	0.0432	0.00332	0.0232	0.00664	0.00996	0.0133	0.0299	0.0133	0.00332	0	0.00332	0	0	0	0.00996	0.0631	0.0365	0.0133
Sphaerisporangium	0.00332	0	0.00996	0	0	0.00996	0	0	0.00332	0	0.00332	0.00332	0	0	0	0	0.00332	0	0	0.00664	0	0	0	0	0	0	0	0	0	0	0.0166	0.00332	0.00332	0.00664	0	0.0266	0.00332	0.0199	0.0133	0	0	0	0.00664	0.00664	0	0	0	0	0
Solimonas	0	0.00332	0.00332	0	0.00664	0.00332	0.00332	0.0133	0.00664	0.00332	0	0	0	0	0.00332	0	0.00332	0.00332	0.00332	0.00664	0	0	0	0	0	0	0	0	0	0	0.00996	0.00664	0.00996	0	0	0.00664	0.00996	0.00664	0.00664	0.00664	0.0166	0.00332	0.0166	0.00996	0.00664	0	0	0	0
Sphingobium	0	0	0	0.00664	0.00664	0.00332	0	0	0.00332	0	0	0.00332	0.00996	0	0	0.00332	0.00332	0	0	0	0.00996	0.00664	0	0.00332	0.0133	0.00332	0	0.0232	0.00332	0.00996	0.00332	0.00332	0.00664	0	0.0199	0.0133	0.0199	0.00332	0.0133	0.0133	0	0.00664	0.00664	0	0	0	0.00332	0	0.00332
Sphaerospermopsis_BCCUSP55	0	0	0	0	0	0	0	0	0	0	0	0	0	0	0	0.00996	0	0	0	0	0	0	0	0	0	0	0	0	0	0	0	0	0	0	0	0	0	0	0	0	0	0	0	0	0	0	0	0	0.0399
Rubritepida	0	0	0.00332	0	0	0.00664	0	0.00332	0	0	0.00664	0	0	0	0	0.00332	0	0	0	0	0.00996	0.0133	0.00332	0.00996	0.00996	0	0	0.0266	0.0199	0.00332	0.00664	0.00332	0	0.00664	0.00996	0.0199	0.00664	0	0.00664	0.00664	0.00332	0.00332	0.00332	0	0	0	0	0	0
Enteractinococcus	0	0	0	0	0	0	0	0	0	0	0	0.00332	0	0	0	0	0	0	0	0	0	0	0	0	0	0	0	0	0	0	0	0	0	0	0.00664	0	0	0	0.00332	0	0	0	0.0598	0	0	0	0	0	0
Enterobacter	0.0166	0.00664	0.00332	0.00996	0	0	0	0	0	0	0	0.00664	0.0664	0.00332	0.00664	0.0133	0.00996	0.0697	0.00664	0.00664	0	0	0	0.00332	0.00332	0.00332	0.00996	0.00664	0	0	0	0	0	0	0	0	0.00332	0	0.0399	0.00332	0.0133	0.0133	0.00332	0.0266	0.00996	0.00332	0.0199	0.0332	0.00664
Desulfosporosinus	0.00664	0.00332	0	0	0	0	0.00332	0.00664	0.00332	0.00332	0	0	0	0.00664	0	0.00664	0	0.00332	0	0	0.00332	0	0	0	0	0.00332	0	0.00996	0	0.00332	0.0465	0.00664	0.0133	0.00996	0.0266	0	0.00996	0.00996	0.0266	0.00332	0	0	0.00332	0	0	0	0	0.00664	0.00664
Dyella	0	0	0	0	0	0	0	0	0	0	0	0	0	0	0	0	0	0	0	0	0	0	0	0	0	0	0	0	0	0	0	0	0	0	0	0	0	0	0	0	0.0199	0.0797	0.00332	0.00664	0.0199	0	0	0	0
Eoetvoesia	0	0	0	0	0	0	0	0	0	0	0	0	0	0	0	0	0	0	0	0	0.00664	0	0	0	0	0	0.00664	0	0	0	0	0.00332	0	0	0	0	0	0	0.0266	0.00332	0	0	0.00332	0	0	0	0	0.00332	0
Exiguobacterium	0.00332	0	0.00332	0	0	0	0	0	0	0	0.00332	0	0.00332	0	0	0	0.00332	0	0	0	0	0.0299	0.00664	0	0.00332	0.0232	0	0.00664	0	0	0	0	0	0	0	0	0.00332	0	0.00332	0	0.00332	0.0166	0	0	0	0	0	0	0
Fermentimonas	0	0	0	0	0	0	0	0	0	0	0	0	0	0	0	0	0	0	0	0.00332	0.00332	0	0	0	0	0	0	0	0	0	0.0133	0.0365	0	0	0.00332	0.00664	0	0	0.0531	0.00664	0	0	0	0	0	0	0	0.0399	0
Epulopiscium	0	0	0	0	0	0	0	0	0	0	0	0.00332	0	0	0	0.0598	0	0	0	0	0	0	0	0	0	0	0	0.00332	0	0	0.00664	0.00332	0	0	0	0	0	0	0	0.00332	0.00332	0	0	0.00332	0	0	0	0	0
Escherichia-Shigella	0	0.00332	0	0	0	0	0	0.00332	0	0	0	0.00332	0.00332	0	0	0	0	0	0	0	0	0	0	0	0	0	0	0	0	0	0	0	0	0	0	0	0	0	0.00332	0.0332	0	0	0	0	0	0	0	0	0
Delftia	0	0.0664	0	0	0	0	0	0	0	0	0	0	0	0	0	0	0	0	0	0	0	0	0	0	0	0	0	0	0	0	0	0	0	0	0	0	0	0	0	0	0	0	0	0	0	0	0	0	0
Desemzia	0	0	0	0	0	0	0	0	0	0	0	0	0	0	0.00332	0	0	0	0	0	0.00332	0.00332	0.00996	0.455	0.00332	0	0.00664	0.0166	0.00332	0.00332	0.0199	0.00996	0	0	0	0.00664	0.00332	0.00664	0.00996	0.00664	0	0	0	0	0	0	0	0.00332	0
Cupriavidus	0	0.0133	0.0465	0.0133	0	0	0.00332	0	0.00332	0.00664	0	0	0	0.00332	0	0	0	0.00332	0.00996	0	0	0	0	0	0	0	0	0	0	0	0	0	0	0	0	0	0	0	0	0	0.00332	0	0	0.00332	0.00996	0	0	0	0
Deinococcus	0	0	0	0	0	0	0	0	0	0	0	0	0	0.00332	0	0	0.00332	0	0.00332	0	0	0	0	0	0	0	0	0	0.00664	0	0	0	0	0	0	0	0	0	0	0	0	0	0	0	0	0	0	0	0
Desertibacter	0	0	0	0	0	0	0	0	0	0	0.00332	0	0	0	0	0	0	0	0	0.00332	0	0	0	0	0	0.00332	0	0.0199	0	0.00332	0.00332	0.0133	0.00664	0.0133	0.0199	0.00664	0.0133	0.0199	0	0	0	0	0	0	0	0	0	0	0.00332
Desulfocapsaceae_uncultured	0	0	0	0	0	0	0	0	0	0	0	0	0	0	0	0	0	0	0	0	0	0	0	0	0	0	0	0	0	0	0	0	0	0	0	0	0	0	0	0	0	0	0	0	0	0.00332	0.00332	0.00996	0.0266
Desulfopila	0	0	0	0	0	0	0	0	0	0	0	0	0	0	0	0	0	0.00332	0	0	0	0	0	0	0	0	0	0	0	0	0	0	0	0	0	0	0	0	0	0	0	0	0	0	0	0	0.0133	0.00664	0.0332
Desmonostoc_PCC-6302	0.00664	0.0199	0	0.00332	0	0	0	0.0232	0.00996	0.00332	0	0.00332	0	0	0	0	0	0	0	0	0	0	0	0	0	0	0	0	0	0	0	0	0	0	0	0	0	0	0	0	0	0	0	0.00332	0.00332	0	0	0	0
Desulfobulbus	0	0	0	0	0	0	0	0	0	0	0	0	0	0	0	0.00332	0	0.00332	0	0	0	0	0	0	0	0	0	0	0	0	0	0	0	0	0	0	0	0	0	0	0	0	0	0.00664	0	0.00332	0	0.0232	0.0365
Gloeobacter_PCC-7421	0	0.00664	0	0.00996	0	0	0	0	0	0	0	0	0	0	0	0	0	0	0	0	0	0	0	0	0	0	0	0	0	0	0	0	0	0	0	0	0	0	0	0	0	0	0	0.0232	0.0133	0	0	0	0
Glutamicibacter	0	0	0	0	0	0.00332	0	0	0	0	0	0	0.00664	0	0	0	0	0	0	0	0.00664	0.0133	0	0	0	0	0.00332	0.0299	0.00332	0	0.0166	0.0399	0.0531	0	0.169	0.00996	0	0.00332	0.236	0.0133	0.00332	0	0	0	0	0.00664	0	0.00332	0
Geobacillus	0	0.00664	0.0332	0.0365	0.00664	0.00664	0.00664	0.0133	0.00664	0	0	0	0	0	0	0	0	0	0	0	0	0	0	0	0	0	0	0.00332	0	0	0	0	0	0	0	0	0	0	0	0	0.00664	0	0.00664	0.00996	0	0	0	0	0
Georgfuchsia	0	0.00332	0	0	0	0	0	0	0	0	0.00332	0	0	0	0	0	0	0	0	0	0	0	0	0	0	0	0	0	0	0	0	0	0	0	0	0	0	0	0	0	0.00332	0.0166	0.00332	0.00996	0.0697	0	0	0	0.00664
HN-HF0106	0	0	0	0	0	0.00664	0	0	0.00664	0.00664	0	0	0	0	0.00664	0	0	0	0	0	0.00664	0	0	0	0	0.00332	0	0.00664	0.00332	0	0	0.00996	0	0	0	0	0	0.00664	0	0	0	0	0.00664	0	0	0	0	0	0
Herbidospora	0.00332	0.00996	0.00664	0.00332	0.00664	0.0232	0.0199	0.0133	0.0299	0	0.00332	0.00332	0	0.00996	0	0	0.00996	0.00332	0	0	0	0	0	0	0	0	0	0	0.00332	0	0	0	0	0	0	0	0	0	0	0	0.00332	0	0.00996	0.00332	0	0	0.00332	0	0
Holosporaceae_uncultured	0.00664	0.0199	0	0.00996	0.00332	0	0.00332	0.0133	0.00332	0.00332	0.00332	0.00664	0.0166	0.00332	0.0199	0.00332	0.0133	0.00332	0.00664	0.00332	0.00332	0	0.00332	0	0.00332	0	0.0166	0.00332	0	0	0.0266	0.0232	0.00996	0.00664	0.0266	0.00664	0.0199	0.00996	0.00996	0.00332	0.0365	0.0498	0.0166	0.0365	0.0731	0.00664	0.0299	0.00996	0.0232
Haloactinopolyspora	0	0	0	0	0	0	0.00332	0	0.00332	0	0	0	0	0.00332	0.00332	0.00332	0	0	0	0	0	0	0	0	0	0.00332	0	0	0	0	0.00332	0.00664	0	0	0.00664	0.00664	0.00332	0.00332	0.00996	0.00332	0.00332	0	0.0199	0	0	0	0	0	0
HdN1	0	0	0	0	0	0	0	0	0	0	0	0	0	0	0	0	0.00332	0	0	0	0	0	0	0	0	0	0	0	0	0	0	0	0	0	0	0	0	0	0	0	0	0	0	0	0	0.00664	0.0133	0	0.0133
Fictibacillus	0.00996	0	0.0166	0.0166	0	0	0.00664	0.0133	0.0166	0.0133	0.00332	0.00332	0	0	0	0	0	0	0	0	0	0	0	0	0	0	0	0	0	0	0	0	0	0	0	0.00664	0.00332	0.00664	0	0	0.00332	0	0	0	0	0.00332	0	0	0.00664
Fodinicurvataceae_uncultured	0	0	0	0	0	0	0	0.00332	0	0	0	0	0.00664	0	0	0.00332	0	0	0	0	0	0	0	0	0	0	0	0.00332	0	0	0.0764	0.00996	0	0	0.00664	0	0.00664	0.00996	0.0299	0.0133	0.00332	0	0.0365	0	0	0.00332	0	0	0
Ferribacterium	0.00332	0	0	0	0	0	0	0	0	0	0	0.00332	0.00332	0	0.00664	0.0166	0	0	0.00332	0	0	0	0	0	0	0	0	0	0	0	0	0	0	0	0	0	0	0	0	0	0	0.00996	0	0.00332	0	0.0266	0.0266	0.00664	0.00664
Ferrovibrio	0	0	0	0	0	0	0.00332	0	0	0.00332	0	0	0.00332	0.00332	0	0.00332	0.00996	0	0	0	0	0	0	0	0	0	0	0	0	0	0.00664	0.00332	0.00996	0	0.00996	0	0.00996	0	0	0.00664	0	0	0.0133	0.00332	0	0	0.0199	0.0299	0.00332
Fortiea_PCC-7126	0	0	0	0	0	0	0	0	0	0	0	0	0	0	0	0	0	0	0	0	0	0	0	0	0	0	0	0	0	0	0	0	0	0	0	0	0	0	0	0	0	0	0	0	0	0.0531	0.199	0.0797	0.163
GOUTA6	0	0	0	0.00332	0.00996	0.00332	0.00664	0.00996	0.00664	0.00332	0	0.00996	0.00664	0	0	0.00332	0.00664	0	0	0.00332	0.00664	0.00332	0.00996	0	0.00332	0	0	0.00332	0	0.00664	0.0133	0.00332	0.0232	0.00664	0.0133	0	0.00996	0.0133	0.00664	0.0166	0.0299	0.0365	0.0232	0.0266	0.0166	0.00332	0.00332	0.00332	0.00664
Gammaproteobacteria_Incertae_Sedis_uncultured	0	0	0.00332	0	0	0	0	0	0	0	0	0	0.00996	0	0.00332	0	0	0.00664	0	0	0	0	0.00332	0	0	0	0.00664	0.00332	0	0	0	0.00332	0	0	0	0	0	0	0	0	0.00664	0	0.00332	0	0	0.0232	0.00996	0.00332	0.00332
Frigoribacterium	0	0	0	0	0	0	0	0	0.00332	0	0	0.00332	0	0	0.00332	0	0	0	0	0	0.00664	0	0.00332	0.0365	0.00664	0	0.00332	0	0.00332	0.00332	0	0	0	0	0	0	0	0	0.00332	0	0.00332	0	0.00664	0	0	0	0	0.00332	0
Fusibacter	0	0	0	0	0	0	0	0	0	0	0	0	0	0	0	0	0	0	0	0	0	0	0	0	0	0	0	0	0	0	0	0	0	0	0	0	0	0	0	0	0	0	0	0	0	0	0	0.0664	0
Angiococcus	0.00996	0.0166	0	0.00996	0.00332	0	0	0.00332	0	0	0.00664	0.00996	0.0133	0	0.00664	0.00664	0.0432	0.00664	0.00996	0.0199	0	0	0	0	0.00332	0	0	0	0	0	0	0.00664	0	0	0	0	0	0	0	0	0	0.00332	0.00996	0.0365	0.00664	0.00664	0	0	0.00996
Azotobacter	0	0	0	0	0	0	0	0	0.00332	0	0	0	0	0	0.00332	0.00996	0	0.00332	0.00332	0	0	0	0	0	0	0	0	0	0	0	0	0.00332	0	0.00332	0	0	0	0	0	0	0.00332	0	0	0.00664	0	0.00332	0.00332	0	0.00664
Anaerosalibacter	0	0	0	0	0	0	0	0	0	0	0	0	0	0	0	0	0	0	0	0	0	0	0.00664	0	0	0	0	0.0133	0	0	0.0232	0.00664	0	0	0	0	0.00332	0.00332	0.00664	0.00332	0	0	0.00664	0	0	0	0	0	0
Ancylothrix_8PC	0	0	0	0	0	0	0	0	0	0	0.0232	0	0	0	0	0.00996	0	0.00664	0	0	0	0.00332	0	0	0.0133	0.0299	0	0.0166	0.00332	0.00332	0	0	0	0	0	0	0	0	0	0	0	0	0	0	0	0	0	0	0
Bhargavaea	0	0	0	0	0	0	0	0	0	0	0	0	0	0	0	0	0	0	0	0	0	0	0	0	0	0	0	0	0	0	0.0166	0.0465	0.0199	0.0166	0.0133	0.0199	0.00996	0.00664	0.00332	0.00332	0	0	0	0.00332	0	0	0	0	0
Candidatus_Berkiella	0	0	0	0	0	0	0	0	0	0	0	0.00332	0.00332	0	0.00664	0	0	0.0133	0	0.00332	0	0	0.00332	0	0	0	0.00664	0	0	0	0.00332	0.0133	0.0199	0	0.00332	0.00332	0	0.00332	0.0199	0.0166	0	0	0	0	0	0	0	0.00996	0
Candidatus_Captivus	0	0.00996	0	0	0	0	0.00664	0.00332	0	0	0	0.00664	0.00332	0.00664	0.0133	0	0.00996	0.00664	0	0.0166	0	0	0.00664	0	0.00332	0	0	0.00332	0.00664	0	0.00332	0	0	0.00332	0	0.00332	0	0.00332	0	0	0	0.00332	0.00332	0.00332	0	0.00332	0.00664	0	0.00332
Brevifollis	0	0	0	0.00332	0	0	0	0.00664	0	0.00332	0	0.00332	0.00332	0	0	0	0	0	0	0.00332	0	0	0	0	0	0	0	0	0	0	0	0	0	0	0	0	0	0.00332	0	0	0	0.0166	0.00332	0	0	0	0	0.00332	0.00664
Candidatus_Accumulibacter	0	0	0	0	0	0	0	0	0	0	0	0.00332	0.0133	0.00332	0.00664	0.0232	0	0.00996	0	0	0	0	0.00332	0	0	0	0	0	0	0	0	0	0	0	0	0	0	0	0	0	0	0	0	0	0	0.00664	0.00996	0.0133	0.0199
Advenella	0	0	0	0	0	0	0	0	0	0	0	0	0	0	0	0	0	0	0	0	0.00332	0.00332	0	0	0	0	0	0	0	0	0	0.00664	0.00664	0.0266	0.00332	0	0	0	0	0	0	0	0	0	0	0	0	0.00332	0
Aeromonas	0.00664	0	0	0	0	0	0	0	0	0	0	0.00332	0.00332	0	0	0.00332	0	0	0	0.00664	0	0	0	0	0	0	0	0.00332	0	0	0	0	0	0	0	0	0	0	0	0	0.0299	0	0.00332	0	0.00332	0.00332	0.0598	0.00332	0.00332
1921-03-01	0	0	0	0	0	0	0	0	0	0	0	0	0	0	0	0	0	0	0	0	0	0	0	0	0	0	0	0	0	0	0	0	0	0	0	0	0	0	0	0	0	0.00996	0.00332	0.00664	0.0199	0	0	0	0
Acidaminobacter	0	0	0	0	0	0	0	0	0	0	0	0	0	0	0	0.00332	0	0.00332	0	0	0	0	0	0	0	0	0	0	0	0	0	0	0	0	0	0	0	0	0	0	0	0	0	0	0	0	0	0.13	0.0133
Agreia	0.00996	0	0.00664	0	0	0	0	0.00332	0	0	0.00332	0.00332	0.00332	0.00332	0	0.00332	0.0166	0	0.00332	0	0	0.00332	0.00664	0.00664	0.00332	0	0.00332	0.00332	0.00664	0.00332	0	0	0	0	0.00332	0	0	0	0	0	0.00332	0	0.0199	0.00996	0	0	0	0	0
Allocatelliglobosispora	0	0	0.00332	0.00664	0.0133	0.00332	0	0.00332	0.00332	0.00332	0	0	0	0	0.00664	0	0.00332	0.00332	0.00332	0.00664	0.00332	0.00332	0	0	0	0	0.00332	0.00996	0	0	0.00664	0	0.00332	0	0	0	0	0	0.00332	0.00332	0	0.0133	0.0166	0.00996	0.00664	0	0	0.00332	0.00332
Ammoniibacillus	0	0	0	0	0	0	0	0	0.00332	0	0.00332	0	0	0	0.00664	0	0.00332	0	0	0	0	0	0	0	0	0.00332	0	0	0	0	0	0	0	0	0	0	0	0	0	0	0.00332	0	0.00996	0	0	0.00332	0	0	0
Alcaligenaceae_uncultured	0	0	0.00332	0	0.00332	0	0	0	0	0	0	0	0	0	0	0	0	0	0	0	0.00332	0.00332	0.0133	0.0166	0.00664	0	0.00332	0.00332	0	0	0.0199	0.0166	0.00664	0.00332	0.00332	0.00332	0.00332	0	0.0731	0.0199	0	0	0.0299	0	0.00332	0	0	0.0232	0
Aliihoeflea	0	0	0	0	0	0	0.0199	0	0	0	0	0	0	0	0	0	0	0	0	0	0.00996	0.00664	0.00332	0	0	0.00332	0.00332	0.0432	0.00664	0	0	0.0199	0.00332	0	0.0299	0.0365	0.0266	0.00664	0.0166	0.00332	0	0.00664	0.00332	0	0	0	0	0	0
Clostridioides	0	0	0	0	0	0.00332	0	0.00664	0	0	0	0	0	0	0	0	0	0	0	0	0	0	0	0	0	0	0.00332	0.00332	0	0	0	0.00664	0.00332	0	0.00332	0	0	0	0	0	0.00664	0	0	0	0	0	0	0	0
Clostridium_sensu_stricto_13	0.0199	0.0133	0	0.00996	0	0.00664	0.00996	0	0	0.00332	0.00996	0.00996	0	0.0166	0.0565	0.00996	0.0166	0.0133	0.0199	0.0166	0	0.00996	0.00332	0.00332	0	0	0.00996	0.0332	0	0	0.0166	0	0.00996	0.00664	0.0133	0.00996	0.00996	0.0199	0	0.00664	0.0133	0.00332	0.00996	0.0432	0.00664	0	0.00996	0	0.0266
Chloroflexus	0	0	0	0	0	0	0	0	0	0	0	0.0266	0.00332	0	0	0	0	0.00332	0	0.00332	0	0	0	0	0	0	0	0	0	0	0	0	0	0	0	0	0	0	0	0	0	0.00996	0.00332	0	0	0	0	0	0
Chryseoglobus	0.00664	0	0.00664	0	0.00996	0.00332	0.00664	0	0.00332	0.00332	0	0	0.00664	0	0	0	0.00332	0	0.00332	0	0.00996	0.0266	0.0133	0.00332	0.0166	0	0	0.0133	0.00996	0.00332	0.00664	0	0.00332	0	0	0	0	0	0	0	0.00332	0.00996	0.00332	0.00332	0.00332	0	0	0	0
Clostridium_sensu_stricto_3	0.0133	0.00332	0.00996	0.00664	0.0133	0.0432	0.0199	0.00996	0.00996	0.00332	0	0	0	0	0.00332	0	0	0	0	0	0	0	0.00332	0	0	0.00332	0.00332	0.0166	0	0.00332	0	0	0	0	0	0	0	0	0	0	0.00996	0	0.00332	0.00332	0	0	0.00664	0.00332	0
Couchioplanes	0.00332	0.0133	0.00664	0	0.00996	0.0133	0.0232	0	0.0133	0.00664	0.0266	0.00332	0.0133	0.0365	0.0166	0.0232	0.0133	0.00664	0.0133	0.0365	0.00664	0.0199	0	0.00664	0.00332	0.0166	0	0.0199	0.00996	0	0.0166	0.00996	0.00996	0.00664	0.0133	0.0133	0.00664	0.0199	0.00664	0.00664	0	0	0.00664	0.00332	0	0.00664	0.00664	0.00332	0
Cryptosporangium	0.00332	0	0.00664	0.00332	0.0232	0.00332	0.00996	0	0.0133	0.00332	0	0.00996	0.00332	0.00996	0.00996	0.00664	0.00664	0.0199	0.00664	0.0166	0.00332	0.0266	0	0.00664	0.00332	0.00664	0.00664	0	0	0.00996	0	0	0.00332	0	0	0.00332	0.00332	0.00332	0	0	0.00332	0.00664	0.00664	0	0	0	0.00664	0	0.0232
Clostridium_sensu_stricto_8	0.0266	0.00664	0.00332	0.0133	0	0.00332	0	0	0.00664	0	0.00332	0.00664	0.0133	0.00996	0.0232	0.0133	0.0133	0.00996	0.0199	0.0166	0	0	0	0.00332	0	0	0.00332	0.00332	0	0	0.00332	0	0	0	0.00332	0	0	0	0	0.00332	0.00332	0.00664	0.0133	0.0199	0.00996	0.00664	0.00664	0.0232	0.0365
Confluentibacter	0	0	0	0	0	0	0	0	0	0	0	0	0	0	0	0	0	0	0	0	0.00332	0	0	0	0	0	0.00332	0.00332	0.00332	0	0.0299	0.0133	0	0	0	0	0	0.00332	0.00996	0.0365	0	0	0	0	0	0	0	0.0631	0
Catellatospora	0.0133	0.0232	0.00996	0.0232	0.00664	0.0332	0.0232	0.0133	0.0133	0.00996	0.00664	0.0133	0.0166	0	0.0232	0.0133	0	0.00664	0.00664	0.0199	0.0166	0.00332	0.00996	0	0	0.0133	0.0166	0.00996	0.00664	0.00332	0.0299	0.0133	0.0232	0.00664	0.0332	0.0166	0.00996	0.0133	0.0166	0.0166	0.00664	0	0.0133	0.0166	0.00332	0.00664	0.00332	0.0166	0.00996
Catelliglobosispora	0	0	0.00996	0	0.00332	0	0	0.00332	0	0.00332	0.00996	0.00332	0	0.00332	0	0	0.00332	0	0.0133	0	0.00332	0	0	0	0	0	0	0	0	0	0	0	0	0.00332	0	0	0	0	0	0	0.00332	0.00664	0	0	0	0.00332	0	0	0
Candidatus_Megaira	0	0	0	0	0	0	0	0	0	0	0	0	0	0	0	0.0631	0	0	0	0	0	0	0	0	0	0	0	0	0	0	0	0	0	0	0	0	0	0	0	0	0	0	0	0	0	0	0	0	0
Candidatus_Nucleicultrix	0	0	0	0	0	0	0	0	0	0	0	0	0	0	0	0	0	0	0	0	0	0	0	0	0	0	0	0	0	0	0	0	0	0	0	0	0	0	0	0	0.00996	0.00332	0	0.0166	0.0199	0	0	0	0
Catenulispora	0	0.0133	0	0	0	0	0	0	0	0	0	0	0	0	0	0	0	0	0	0	0	0	0	0	0	0	0	0	0	0	0	0	0	0	0	0	0	0	0	0	0.00332	0.0697	0.00996	0.0299	0.0498	0	0	0	0
Chelativorans	0	0	0	0	0	0	0.00332	0	0	0	0	0	0	0	0	0	0	0	0	0	0	0	0	0	0	0	0	0	0	0	0.00332	0.0166	0	0	0.0199	0.0631	0.00332	0	0	0.0133	0	0	0	0	0	0	0	0	0
Chitinibacter	0	0	0	0	0	0	0	0	0	0	0	0	0	0	0	0	0	0	0	0	0	0	0	0	0	0	0	0	0	0	0	0	0	0	0	0	0	0	0	0	0	0	0	0	0	0.00332	0.246	0	0
Catenuloplanes	0	0	0	0	0	0.00332	0.00332	0	0	0	0.00664	0.00664	0.00332	0.00664	0	0.00664	0.0133	0.00332	0	0.00664	0	0	0.00332	0.00332	0	0	0	0	0.00996	0.0133	0	0.00332	0	0	0	0	0	0	0	0.00332	0	0	0.00332	0	0	0.00996	0	0.00332	0
Cephaloticoccus	0	0	0.00664	0	0.00332	0.00996	0	0.00664	0.00332	0.00664	0	0	0	0	0	0.00332	0	0	0	0	0	0	0.00664	0.00332	0	0	0.00996	0	0	0.00332	0.00664	0.0166	0	0.00332	0.0133	0.00996	0.0133	0.00664	0.00996	0.00996	0.00996	0	0	0.00664	0	0.00332	0	0	0
Paeniclostridium	0.00664	0.00332	0	0	0	0.00332	0	0	0	0	0	0.00332	0.0166	0.00332	0.0199	0.0166	0	0.00332	0.00332	0.00996	0.00664	0.00664	0	0.00332	0.00332	0.00332	0.0133	0.0232	0.00664	0.00332	0.149	0.0465	0.00996	0.0232	0.0664	0.0631	0.0498	0.126	0.116	0.0199	0.0963	0.00332	0	0	0	0.00664	0.00332	0.0565	0.00332
Paludibacteraceae_uncultured	0	0	0	0	0	0	0	0	0	0	0	0	0	0	0	0	0	0	0	0	0	0	0	0	0	0	0	0	0	0	0	0	0	0	0	0	0	0	0	0	0	0.00332	0.00332	0	0	0	0.00332	0.0664	0.0365
Oxalobacteraceae_uncultured	0	0	0	0.00664	0	0	0	0.00332	0	0.00664	0	0.00332	0	0	0.00332	0	0.00664	0.00332	0	0	0	0.00332	0.00332	0	0	0	0	0.00332	0	0	0.00996	0.00332	0.00996	0.0365	0	0.00996	0.00332	0.00664	0	0.00996	0	0.00332	0	0	0.00332	0.00664	0.00332	0	0.00996
Paenarthrobacter	0.00996	0.00332	0.00664	0.0232	0.0166	0.0365	0.0199	0.0166	0.0133	0.00996	0.0199	0.0166	0.0531	0.0332	0.00996	0	0.00332	0.0232	0.00332	0.00664	0.0365	0.0731	0.0731	0.0166	0.12	0.0897	0.0465	0.0133	0.0498	0.083	0.0133	0.0232	0.00996	0.00664	0.00996	0.00332	0.0232	0.0232	0.00996	0.00996	0.0232	0.0232	0.0166	0.00996	0.00332	0	0	0	0
Pasteuria	0	0	0	0	0	0	0.00332	0	0	0	0	0	0	0	0	0	0	0	0	0	0	0	0	0	0	0.00996	0.00332	0.00332	0.00332	0	0.0166	0.00332	0.00664	0	0	0.00332	0	0.00332	0.00664	0.00664	0	0	0	0	0	0	0	0	0
Phaeodactylibacter	0	0	0	0	0	0	0	0	0	0	0	0	0	0	0	0	0	0	0	0	0	0	0	0	0	0	0	0	0	0	0	0	0	0	0	0	0	0	0	0	0	0	0	0	0	0.00664	0.0166	0.00664	0.0399
Phormidium_CYN64	0	0	0	0	0.00664	0	0.00332	0	0	0	0	0.00332	0	0	0	0	0	0	0	0	0	0.00996	0	0.00332	0	0.0133	0	0.00332	0.0133	0.00332	0	0	0	0	0	0	0	0	0	0	0	0	0	0	0	0	0	0	0
Pelagibius	0	0	0	0	0	0	0	0	0	0	0	0	0	0	0	0	0	0	0	0	0.00332	0.00332	0	0	0	0.00332	0	0.00664	0.00332	0	0.0133	0.00664	0	0.00664	0	0.00332	0	0.00332	0.0565	0	0	0	0.00332	0	0	0	0	0.00332	0
Peptostreptococcaceae_uncultured	0.0166	0.0598	0.00664	0.00332	0	0.00332	0.00332	0.00996	0.00664	0.00332	0.00332	0.00996	0.0332	0.00332	0.0365	0.0166	0.00664	0.00664	0	0.0266	0.0232	0.0465	0.0133	0.0399	0.0232	0.0133	0.0664	0.246	0.0498	0.0299	0.355	0.169	0.0332	0.0598	0.136	0.093	0.0697	0.213	0.113	0.11	0.0996	0.0166	0.0565	0.00332	0	0.00996	0.00996	0.0332	0.0133
Nocardiopsis	0	0	0	0	0	0	0	0	0	0	0	0	0	0	0	0	0	0	0	0	0	0	0	0	0.00332	0	0	0.00664	0.00332	0	0.0166	0	0	0.00664	0.00332	0.00332	0.00664	0.00996	0.0133	0	0	0	0	0	0	0	0	0	0
Novibacillus	0	0	0	0	0	0	0	0	0.00332	0	0.00664	0.00664	0.00332	0	0.0199	0	0	0.00664	0.00332	0.00332	0.0166	0.00996	0.0166	0.0199	0.0498	0.0232	0.0332	0.0797	0	0.00996	0.00664	0.0133	0.00664	0	0.00996	0	0.0232	0.0166	0.00332	0.0166	0	0	0.0166	0.00332	0	0.00332	0	0	0
Nitratireductor	0	0	0	0	0	0	0	0	0	0	0	0.00664	0.00332	0	0.00332	0.00332	0	0.00664	0	0	0.00664	0.00332	0.00332	0	0	0.00332	0.00332	0	0	0.00664	0	0	0	0	0.00332	0	0	0.00332	0	0	0	0	0	0	0	0.00332	0	0	0
Nocardioidaceae_uncultured	0	0	0	0	0	0	0	0	0	0	0	0	0	0	0	0	0	0	0	0	0.00332	0	0	0	0	0	0.00332	0.00664	0.0133	0	0.00664	0.00664	0	0	0.0133	0	0.00664	0.00664	0	0.00664	0	0	0	0	0	0	0	0	0
OLB8	0	0	0	0	0	0	0	0	0	0	0	0	0	0	0	0	0	0	0	0	0.0199	0	0	0	0.00332	0	0.00332	0	0.00332	0	0	0	0	0	0	0	0	0	0	0	0	0	0.00332	0	0	0	0	0.093	0.00332
Ornithinimicrobium	0	0	0	0	0	0	0	0	0	0	0	0	0	0	0	0	0	0	0	0	0.0166	0.00996	0.0365	0.0432	0.0399	0	0	0.00332	0	0.0166	0.00332	0.00664	0	0.00332	0.00664	0	0	0.00332	0.00332	0	0	0	0.00332	0	0	0	0	0	0
Oxalicibacterium	0.0133	0.00664	0.00664	0.00664	0.0133	0.00664	0.00332	0.0199	0	0	0.00332	0	0	0.00332	0	0.00332	0.00332	0	0	0.00332	0.00332	0.00664	0.00664	0	0	0	0	0.0166	0.00664	0.00332	0	0	0	0	0.00996	0.00664	0	0.00332	0.00996	0.00332	0.00664	0	0.00996	0.00996	0.00664	0	0	0.00996	0
OM60NOR5_clade	0	0	0	0	0	0	0	0	0	0	0	0	0	0.00332	0.00996	0	0	0.00996	0	0.00332	0	0.00332	0	0	0	0	0	0	0	0	0	0	0	0	0	0	0	0	0	0	0.00664	0	0	0	0.00332	0	0	0.00332	0.00332
Oceanisphaera	0	0	0	0	0	0	0	0	0	0	0	0	0	0	0	0	0	0	0	0	0	0	0	0	0	0	0	0	0	0	0.0731	0	0	0	0	0	0	0	0	0	0	0	0	0	0	0	0	0	0
Pseudopelobacter	0.0133	0	0	0	0	0	0	0	0	0	0	0	0	0	0	0.00664	0	0	0	0	0	0	0	0	0	0	0	0	0	0	0	0	0	0	0	0	0	0	0	0	0	0	0.00332	0.0232	0	0.0299	0.00664	0.0133	0.00332
Pseudosporangium	0	0	0.00332	0	0.00664	0.00996	0.0166	0.00996	0.00332	0	0	0	0.00664	0	0.00332	0	0	0.00332	0	0	0	0	0	0.00664	0	0	0	0	0	0	0	0	0	0	0	0	0	0	0	0	0	0	0	0	0	0.00664	0	0	0
Pseudoclavibacter	0.00332	0	0	0	0	0	0	0	0	0	0	0	0	0	0	0	0	0	0	0	0	0.00332	0.00332	0.00332	0.00332	0	0	0	0.00332	0	0	0.0133	0	0	0.00332	0	0.00664	0	0.00664	0.00332	0.00332	0.00332	0.0266	0	0	0	0	0	0
Pseudohongiella	0	0.0664	0.00332	0	0	0	0	0	0.00332	0	0	0	0	0	0	0	0	0	0	0	0	0	0	0	0	0	0	0	0	0	0	0	0	0	0	0	0	0	0	0	0	0	0	0	0	0	0	0	0
Rhodothermaceae_uncultured	0	0	0	0	0	0.00664	0	0	0	0	0	0	0	0	0	0	0	0	0	0	0	0.00332	0	0.00664	0.00332	0.00332	0	0.00332	0.00664	0.0199	0	0	0	0	0	0	0	0	0.00332	0	0	0	0	0	0	0	0	0	0
Roseococcus	0	0.0133	0	0	0	0	0.00332	0	0	0.00332	0	0.00332	0	0	0	0	0	0	0	0	0	0	0.00332	0	0	0	0.00332	0.00332	0	0	0	0.00332	0	0.00332	0.00332	0.00332	0	0	0	0	0	0	0	0	0.00332	0	0	0	0
Roseovarius	0	0	0	0	0	0	0	0	0	0	0	0	0	0	0	0	0	0	0	0	0.00332	0	0.00332	0	0	0	0	0	0	0	0.00664	0	0.00664	0	0.00664	0	0	0	0.0266	0.00332	0	0	0	0	0	0	0	0.00332	0
Rhodovastum	0.00996	0.0133	0	0.00332	0	0	0	0	0	0	0	0.00332	0	0	0	0	0	0	0.00332	0	0.00664	0	0.00332	0	0.00332	0	0	0	0.00664	0.00332	0	0	0	0	0	0	0	0	0.00332	0	0.0133	0.00332	0.00664	0.0133	0.00996	0	0	0.00332	0
Roseateles	0.00332	0.0133	0	0.00996	0	0	0	0	0	0	0	0	0.0199	0.0199	0.00332	0.00332	0.00664	0.00332	0	0	0	0	0	0	0	0	0	0	0	0	0	0	0	0	0	0	0	0	0	0	0.00332	0.00332	0	0.00332	0.0133	0.00996	0	0	0
Pilimelia	0	0	0	0	0	0	0	0	0	0	0.00332	0	0.00664	0	0	0	0	0.00664	0	0.00664	0	0.00996	0	0.00664	0	0	0	0.00996	0	0	0.0299	0.0365	0	0.00664	0.0133	0.00996	0.00332	0	0.00332	0	0.00664	0	0.00664	0	0.00332	0	0	0.00332	0
Planomonospora	0	0.00332	0	0	0.00332	0	0.00664	0	0.00332	0	0	0	0	0	0.00332	0	0.00664	0	0	0	0	0.00332	0.00332	0.00332	0	0.00332	0	0.0166	0.00332	0	0.00332	0.00996	0.00332	0	0.0232	0.00332	0.00332	0	0.00664	0.00664	0	0	0	0	0.00332	0	0	0	0.00332
Phormidium_IAM_M-71	0	0	0	0	0	0	0	0	0	0	0.0166	0.00664	0	0.0399	0	0.00664	0	0	0.00664	0.0133	0	0	0	0	0	0	0	0	0	0	0	0	0	0	0	0	0	0	0	0	0	0	0	0	0	0	0	0	0
Phreatobacter	0	0.00332	0.00332	0	0.00332	0	0	0.00332	0	0	0	0	0	0.00332	0	0.00332	0	0	0	0	0.00332	0	0.00664	0	0.00332	0	0	0	0	0.00332	0	0	0	0.00332	0.00332	0.00664	0.00996	0.00332	0	0	0	0.00332	0	0.00332	0	0	0	0	0
Planosporangium	0.0498	0.0232	0.00996	0.0199	0.00996	0.00664	0.0166	0.00332	0	0	0.0133	0	0.00332	0.0266	0.00996	0.00664	0.00664	0.00332	0.0299	0.0133	0	0	0.0133	0.00996	0	0	0	0.00332	0.00332	0	0.00664	0.0133	0.00996	0.0133	0.00664	0.0133	0.00996	0.0166	0.00664	0.00664	0.00332	0.00664	0.0199	0.0166	0.0266	0	0.00332	0	0.0133
Propionivibrio	0.00332	0.00332	0	0	0	0	0	0	0	0	0	0	0	0	0	0.00332	0	0.00664	0	0	0	0	0	0	0	0.00332	0	0	0	0	0	0	0	0	0	0	0	0	0	0	0	0	0	0.0166	0	0.00664	0.0565	0.083	0.0764
Pseudacidovorax	0.00332	0.00996	0	0.00332	0.00664	0.00332	0.00332	0	0.00664	0	0	0	0	0	0	0.00332	0	0	0.00664	0	0	0	0	0	0	0	0	0	0	0	0	0	0	0	0	0	0	0	0	0	0.00332	0.00332	0	0.0166	0.00332	0	0	0	0
Plot4-2H12	0	0	0.00332	0.00332	0	0	0	0	0	0.00332	0.00664	0.00664	0.00332	0	0	0	0	0	0.00996	0	0.00332	0.00332	0.00332	0	0.00332	0.00664	0	0.00332	0.00332	0	0.00332	0.00332	0.00664	0.00332	0.00996	0	0	0	0.00332	0	0.0199	0.00664	0.00664	0.0133	0.0133	0	0	0	0
Porphyrobacter	0	0	0	0	0.00332	0	0	0	0	0	0	0.00332	0.00332	0	0	0	0	0	0.00332	0.00332	0.00332	0	0.00664	0	0	0	0	0	0	0.00332	0.00332	0	0	0	0.00332	0	0	0	0.00332	0	0	0.0133	0.00332	0	0	0	0.00996	0.00664	0.0133
Lachnospiraceae_UCG-007	0.00332	0.00332	0	0	0	0.00996	0	0.00332	0	0.00332	0	0	0	0	0	0	0.00332	0	0	0.00332	0	0	0	0	0.00332	0	0	0	0	0	0	0	0	0.00332	0	0.00332	0	0.00332	0	0	0.0764	0.0199	0	0.00332	0	0	0	0.00664	0
Lactobacillus	0	0	0	0	0	0	0	0.00996	0	0	0	0.00332	0	0	0.00332	0	0	0	0	0.00332	0	0	0.00664	0.0133	0	0	0	0	0	0	0	0.00664	0	0	0	0	0	0	0	0	0	0	0	0	0	0	0	0	0
Kroppenstedtia	0	0	0	0	0	0.0133	0.0133	0.0133	0	0.00664	0	0.00332	0.00332	0	0.0266	0.00332	0	0	0.00664	0.00996	0.0365	0.00996	0.0332	0.0166	0.0399	0	0.0399	0.136	0.00996	0	0.0365	0.0232	0	0.00664	0.0365	0.0399	0.0731	0.0498	0.0199	0.0266	0.0133	0	0.00996	0.00332	0	0	0.00332	0	0
Laceyella	0.00332	0	0.0266	0.0166	0.0266	0.0764	0.0332	0.0565	0.00996	0.00996	0.00332	0.00332	0.00332	0.00332	0.0166	0	0.0133	0.00664	0	0	0.00996	0.0199	0.00664	0.00664	0.0299	0.00664	0.0232	0.00664	0	0	0.00332	0.00664	0	0	0	0.00332	0.00996	0	0	0	0	0.00332	0	0.0166	0	0.00996	0.00332	0	0.00332
Larkinella	0	0.0764	0.00332	0	0	0	0	0	0	0	0	0	0	0	0	0	0	0	0	0.00332	0	0	0	0	0	0	0.00332	0	0.00332	0.00332	0	0	0	0	0	0	0	0	0	0	0	0	0	0	0	0	0	0	0
Limnochorda	0	0	0.00332	0.00332	0	0.00996	0.00332	0	0	0.00332	0	0	0.00332	0	0	0.00332	0	0	0	0	0.00664	0.00332	0	0.00332	0	0.00332	0	0.00996	0.00332	0	0.0166	0.00332	0	0	0	0	0.00332	0	0	0.00664	0	0	0	0	0	0	0	0	0
Lutispora	0	0.00332	0	0	0.00332	0.00332	0.00664	0.00664	0	0.00332	0	0	0	0	0	0.00332	0	0	0	0	0.00664	0.00332	0.00664	0	0.00332	0.00332	0	0.00996	0.00664	0	0.00332	0.00996	0	0	0	0	0.00332	0	0	0	0.00332	0	0	0	0	0.00996	0	0	0
Leadbetterella	0	0.229	0.00664	0	0	0	0	0	0	0	0	0	0	0	0	0	0	0	0	0	0	0	0	0	0	0	0	0	0	0	0	0	0	0	0	0	0	0	0	0	0	0	0	0	0	0	0	0	0
Lihuaxuella	0	0	0.00332	0	0	0.00664	0	0.00332	0	0	0	0	0	0.00332	0	0	0	0	0	0	0	0	0	0	0.00664	0.00332	0.00664	0.00332	0	0	0.00332	0.00664	0	0	0	0	0	0.00332	0	0.00332	0	0	0	0	0	0	0	0	0
Inquilinus	0.00332	0	0.0133	0.0266	0.00664	0.00332	0.00664	0.00332	0.00332	0	0.00332	0	0	0.00332	0	0	0.00332	0	0.00332	0	0	0	0	0	0	0	0	0	0	0	0	0	0	0	0	0	0	0	0	0	0	0.00332	0.00664	0.00664	0.0166	0	0	0	0
Irregularibacter	0	0	0	0	0	0	0	0	0	0	0	0	0.00332	0	0	0	0	0.00332	0.00332	0	0.00332	0	0	0	0	0	0	0.00996	0	0.00332	0.0365	0	0.00664	0.0133	0.0133	0	0	0.0199	0	0.00332	0	0	0	0	0	0	0.00664	0.00332	0
Humibacillus	0.00332	0	0	0	0	0	0	0	0	0	0.0232	0.0332	0.0266	0.00332	0.0399	0.0133	0.00996	0.0133	0.00996	0.00332	0	0	0	0.00332	0	0	0.00332	0	0	0	0	0	0	0	0	0	0	0	0	0	0.00332	0	0.00664	0	0	0	0.00332	0	0
IMCC26207	0	0.00332	0	0	0	0	0	0	0	0	0	0	0	0	0	0	0	0	0	0	0.00996	0	0.00332	0.00332	0.00664	0	0.00332	0.00332	0	0	0.0166	0.00996	0.00332	0	0.00664	0.00332	0	0	0	0.00996	0	0	0.00332	0	0.00332	0	0.00332	0	0
Kaistia	0.00332	0.00332	0.00332	0.00664	0	0	0	0	0.00332	0.00332	0	0.00332	0.00664	0	0.0166	0.00664	0.00332	0	0.00996	0	0	0	0	0	0	0.00332	0	0.00332	0	0	0.0166	0.0199	0	0	0.0166	0.0133	0.00332	0.0166	0.00664	0.00664	0.00664	0.0133	0.00664	0.00332	0.00332	0	0	0.00664	0
Klenkia	0.00332	0	0.00332	0	0.00332	0.00664	0.00664	0.00332	0.00332	0	0.0133	0.00664	0.0133	0.0199	0.0166	0.00332	0.0166	0.0199	0.00996	0.0133	0.0166	0.0166	0.00996	0.0133	0.00664	0.00996	0.00664	0.0266	0.0266	0.00664	0.0498	0.0531	0.0166	0.0266	0.0432	0.0199	0.0399	0.0565	0.0166	0.00996	0.00332	0.00332	0	0	0	0.00664	0.00332	0.00664	0.00332
Kosakonia	0.00332	0	0	0	0	0	0.00664	0	0	0	0	0	0	0	0.00332	0	0	0	0	0	0	0	0	0	0	0	0	0	0	0	0	0	0	0	0	0	0	0	0	0	0.00332	0.00332	0.00664	0	0	0	0	0.00332	0
Kineosporiaceae_uncultured	0.0133	0.0199	0.0133	0	0.0365	0.0465	0.083	0.0332	0.0299	0.0332	0.00996	0.00664	0.00996	0.0299	0.00332	0.0266	0	0.0133	0.0199	0.0232	0.0266	0.0565	0.00664	0.0199	0.00664	0.0166	0.0133	0.0266	0.0166	0.0399	0.00996	0.00332	0.0166	0.00664	0.0166	0.00664	0.0266	0.0199	0.0166	0.0199	0.0199	0.0166	0.0232	0.0199	0.0399	0.00664	0.0266	0.00664	0.0133
Kitasatospora	0.0166	0.0133	0	0.0199	0	0	0	0	0	0	0.00332	0	0	0	0	0	0	0.00996	0	0	0.00332	0	0	0	0	0	0	0.00332	0	0	0	0	0	0	0	0	0	0	0	0	0.0133	0.0133	0.00664	0.00664	0.0166	0	0	0	0
Microseira_Carmichael-Alabama	0	0	0	0	0	0	0	0	0	0	0.0199	0	0	0.0299	0	0	0	0	0	0	0	0.0266	0	0.00332	0.0133	0.00664	0	0.00996	0.0166	0	0	0	0	0	0	0	0	0.00332	0	0	0	0	0	0	0	0	0	0	0
Mizugakiibacter	0	0	0	0	0	0	0	0	0	0	0	0	0	0	0	0	0	0	0	0	0	0	0	0	0	0	0	0	0	0	0	0	0	0	0	0	0	0	0	0	0.0531	0.0432	0.00332	0.00332	0	0	0	0	0
Methylorosula	0.00664	0.0133	0.00332	0.00664	0.00332	0	0	0.00332	0	0	0.00332	0.00664	0	0.00332	0.00332	0.00332	0.00332	0.00332	0.00332	0.00332	0	0.00332	0	0	0	0.00332	0	0.00332	0.00996	0	0	0	0	0	0	0	0	0	0	0	0.00664	0.00332	0.0133	0.0332	0.00996	0	0	0.00332	0
Micrococcus	0.00332	0	0	0.00332	0.00332	0	0.00332	0.00332	0.00332	0.00332	0	0	0.00332	0	0.00332	0	0.00332	0	0	0	0.00664	0.00332	0.0232	0.0365	0.00996	0.00332	0.0133	0.0232	0.0166	0.00996	0.0996	0.0531	0	0.0166	0.0133	0.0232	0.0232	0.0232	0.0232	0.0365	0	0	0.00332	0.00332	0	0	0	0.00996	0
Mumia	0	0.0897	0.0133	0	0	0.00332	0	0	0.00332	0	0	0	0.00332	0	0	0	0	0.00332	0	0	0	0	0	0	0	0	0	0	0	0.00332	0	0	0	0	0	0	0	0	0	0	0	0	0	0	0	0	0	0.00664	0
Neisseriaceae_uncultured	0.0531	0	0	0	0	0	0	0	0	0	0	0	0	0.0498	0	0.00332	0	0	0	0.00664	0	0	0	0	0	0	0	0	0	0	0	0	0	0	0.0133	0	0	0	0	0	0	0	0	0	0	0	0	0	0
Neochlamydia	0	0	0	0	0	0	0	0	0	0	0	0	0	0	0	0	0	0	0	0	0	0.00664	0	0	0	0	0	0	0	0	0	0	0	0	0	0	0	0	0	0	0	0	0	0	0	0	0.00996	0	0.0266
Muricauda	0	0	0	0	0	0	0	0	0	0	0	0	0	0	0	0	0	0	0	0	0	0	0	0	0	0	0	0	0	0	0.00332	0	0	0	0	0	0	0	0.0399	0	0	0	0	0	0	0	0	0.00332	0
Myceligenerans	0	0.00332	0	0	0	0	0.00332	0	0	0	0.0166	0.00332	0.00332	0	0.00664	0.00332	0.00664	0	0	0	0	0	0	0	0	0	0.00332	0	0	0.00332	0.00332	0.0166	0.00664	0.0133	0.00332	0.00332	0.00664	0.00664	0.00332	0.00332	0.00332	0	0	0	0.00332	0.0232	0.00996	0	0.00332
Melghirimyces	0	0	0	0	0	0	0	0	0	0	0	0.00332	0	0	0.00996	0.00332	0	0	0	0	0	0	0	0.00332	0.00332	0.00332	0.00332	0.0332	0	0	0.00332	0	0	0	0	0.00332	0	0	0	0.0166	0.00332	0	0.00996	0.00332	0	0.00664	0	0.00332	0.00332
Membranicola	0	0	0	0	0	0	0	0	0	0	0	0	0	0	0	0	0	0	0	0	0	0	0	0	0	0	0	0.00332	0	0	0.00996	0	0	0	0.00664	0.00332	0	0	0.229	0	0	0	0	0	0	0	0	0.0432	0
Lyngbya_PCC-7419	0	0	0	0	0	0	0	0	0	0	0	0	0	0	0	0	0	0	0	0	0	0	0	0	0	0	0	0	0	0	0	0	0	0	0	0	0	0	0	0	0	0	0	0	0	0	0	0.0531	0.0399
Marisediminicola	0	0	0	0	0.0133	0.0166	0.0232	0.0199	0.00664	0	0	0	0.00332	0.00996	0	0	0	0	0	0	0.00664	0.0133	0.00996	0.00332	0	0.00332	0	0.00664	0	0.00996	0	0.00332	0.00664	0.00332	0	0.00996	0	0.0266	0	0	0.0133	0	0.00664	0	0.00664	0	0	0	0
Methylacidiphilaceae_uncultured	0	0	0	0	0	0	0	0	0	0	0	0	0	0	0	0	0	0	0	0	0	0	0	0	0	0	0	0	0	0	0	0	0	0	0	0	0	0	0	0	0	0	0	0	0	0	0	0.0432	0
Methylocella	0	0.00332	0.00332	0	0	0	0.00332	0	0	0	0	0	0	0	0	0	0	0	0	0	0	0	0.00664	0	0.00664	0	0	0.00664	0	0.00332	0	0	0	0	0.00664	0	0	0.00332	0	0.00332	0	0	0.00664	0.00664	0.00332	0	0	0	0
Methylophilus	0.00664	0.0332	0	0.00332	0	0	0	0	0	0.00332	0	0.00332	0.00332	0	0	0	0.00332	0.00332	0	0	0.00996	0	0	0	0	0	0	0	0	0.00996	0	0	0	0	0	0	0	0	0	0	0	0.00664	0.00332	0	0	0	0	0	0
Methylibium	0	0	0.00332	0	0	0	0	0	0.00332	0	0	0	0	0	0	0	0	0	0	0	0.00332	0	0	0.00332	0.00996	0.00332	0	0.00996	0.00332	0	0.0166	0.00664	0	0.00664	0.0133	0.00996	0.00996	0.00996	0.00664	0.00332	0	0	0	0	0	0	0	0	0
Methylobacter	0	0	0	0	0	0	0.00332	0	0.00332	0	0	0	0	0	0	0	0	0	0	0	0.00332	0	0	0	0.00332	0	0	0.0133	0	0	0.0266	0.0133	0.00332	0.0266	0.0664	0	0.00664	0.00332	0.0863	0.0133	0	0	0	0	0	0	0	0.0299	0.00332
[truncated: 2 more columns]

## Sheet: Table S7
Genus	BM1	BM2	BM3	BM4	BM5	BM6	BM7	BM8	BM9	BM10	LZ1	LZ2	LZ3	LZ4	LZ5	LZ6	LZ7	LZ8	LZ9	LZ10	KR1	KR2	KR3	KR4	KR5	KR6	KR7	KR9	KR10	PL1	PL2	PL3	PL4	PL5	PL6	PL7	PL8	PL9	PL10	BY1	BY2	BY3	BY4	BY5	GG1	GG2	GG3	GG4	GG5
(Unassigned)	42.1	38.5	39.8	23.6	50.1	34.7	54.5	38.9	42.3	23.6	37.1	42.3	44.2	27.5	32.8	26.2	52.4	48.9	28.3	33.8	35.3	38.9	14	37.4	41.6	35.3	41.4	29.5	29.5	35.7	45.7	38.5	47.4	44.4	48.4	49	41.9	39.4	49.8	22.5	30.3	32.3	23	32.9	26.1	22.1	14.2	27.2	34.2
unidentified	6.4	5.38	7.26	8.38	11.5	8.12	5.96	6.13	7.94	17.7	9.01	10.9	7	13.2	7.96	11.1	6.7	9.33	5.64	13.7	6.24	7.98	9.22	6.52	9.53	8.77	4.24	7.54	7.54	8.88	4.71	6.33	8.8	5.3	8.6	10.2	6.68	10.4	11.8	11.2	15.3	22.3	4.94	9.67	13.9	27.1	16.7	19.1	11.4
Mortierella	25.1	25.4	34.1	22.5	16.8	24.4	18.7	26	35.3	44.4	14.8	11	17.5	14.7	13.8	9.46	11.4	12.2	18.6	17	35.3	23	9.24	33.1	25	18.2	30.6	38	28.7	29.5	20	25.3	15.4	22.5	12.8	11.5	19	30.1	8.31	7.48	4.66	11.3	15.8	19.1	32.3	21.8	47.5	12.3	32.7
Psathyrella	0.0905	0.0704	0.0517	0.0905	0.00259	0	0.00259	0.00517	0.00517	0.0259	0.0269	0.0303	0.0359	0.0465	0	0	0.00286	0.192	0.0524	0.00776	0.716	0.00259	0.278	0	0.0388	0	0.0414	0	0.00517	1.03	0.142	0.0388	0.0233	0.241	0.266	0.108	0.184	0.0388	0.0207	0.15	0.0259	0.253	0.755	0.791	0.0647	0.0647	0.00259	0.137	0.427
Syncephalis	0.248	0.368	0.0931	0.274	0.0621	0.0545	0.0259	0.103	0.171	0.109	0.0717	0.132	0.154	0.0879	0.264	0.0336	0.0829	0.112	0.143	0.0103	0	0	1.33	0.00259	0	0.00517	0.0181	0.0103	0.00259	2	1.09	3.14	1.77	2.87	1.2	0.745	0.758	0.556	1.07	0.618	0.0905	0.0647	0.0853	0.44	0.0853	0.00517	0.0155	0.0905	0.0957
Coprinopsis	0.522	0.128	0.0181	0.0802	0.0155	0.131	0.233	0.147	0.00259	0	0.472	0.132	0.158	0.582	0.339	0.031	0.217	0.316	0.0612	0.354	0.0802	0.0672	0.262	0.0388	0.0284	0.00517	0.0414	0	0.0517	0	0	0	0	0	0.0103	0	0.00259	0.0207	0.0569	0.217	0.031	0.0414	0.155	0.0414	0.308	0.75	0.0647	0.031	0.166
Spizellomyces	0.0776	0.122	0.0129	0.00517	0	0	0.00259	0	0.0336	0.0103	0.0896	0.105	0.216	0.134	0.0336	0.0698	0.306	0.083	0.189	0.194	0.168	0.184	1.2	0.0362	0.515	0.217	0.00517	0.155	0.176	0.0631	2.8	0.0259	0.0207	0.0905	0.134	0.283	0.435	0	0.859	0.00259	0.0103	0.111	0.0647	0.0724	0.0259	0	0.378	0.0233	0.0595
Phaeohelotium	0.0362	0.0256	0	0.0259	0	0.0032	0.0207	0	0	0	0.0478	0.105	0.176	0.00517	0.0388	0	0.0714	0	0	0.0465	0.0362	0.00259	0	0.00517	0.00776	0.0103	0.00517	0.0259	0	0.00902	0.0879	0.031	0.0207	0.116	0.137	0.42	0.0181	0	0.0284	0	0.00259	0.00517	0.197	8.27	0.00776	0.228	0.0207	0.0336	0.0233
Alternaria	0.37	1.01	0.432	0.106	1.44	2.55	0.91	2.17	1.33	1.02	2.9	3.51	1.09	19	1.01	0.453	1.82	2.5	1.2	0.962	0.171	1.74	0.54	1.05	0.44	0.515	1.38	0.29	0.915	2.95	2.9	5.34	3.39	4.38	7.4	2.61	3.35	3.12	3.02	12.9	1.63	4.7	2.6	0.688	3.88	2.82	7.48	14.4	1.44
Coprinellus	0.00259	0.227	0.0621	1.55	0.0569	0.0385	0.044	0.0543	0.217	0.101	0.0119	1.7	0.248	0.0181	0.00259	0.0155	0.0229	0.584	0.00582	0	0	0.0155	0	0.0362	0.0129	0	0.00776	0.00259	0	0	0	0	0	0.00517	0	0	0.0207	0.00259	0	0.0233	0.0129	0.0103	0.0284	0.0233	0.0491	0.119	1	0.00776	0.153
Conocybe	0	10.8	0.0103	0.00776	0.00776	0.0128	0	0	0	0.00517	0.0179	0.168	0.891	3.49	0.0207	0	0.223	0	0	0.00517	0.00776	0.0155	0.0771	0.0129	0.0129	0	0.031	0.00259	0	0.024	0.0776	0.0103	0.22	0.434	0.0103	0.00269	0.00518	0.432	0.114	0.0103	0	0.111	0.0284	0	0.45	0.0414	0.243	0	0.0491
Rhizophlyctis	0.287	0.016	0	0.00259	0.0362	0.00641	0.0284	0.0388	0.0103	0.00776	0.0956	2.25	8.47	0	0.453	3.37	0.84	2.45	3.03	1.14	0.83	0.98	1.93	0.171	0.429	0.465	0.189	0.313	0.362	0	0.0284	0.00259	0	0.0259	0	0.0269	0.0466	0.00776	0.00776	0.0983	0	0.0284	0.00517	0.00517	0.0853	0.142	0	0	0
Schizothecium	0	0.0096	0.54	0.207	0.0103	0	0	0	0.0259	0.00259	0	2.42	0.0359	0.0181	1.41	0.0155	0	0.00319	0	0.00259	0.0672	0.0233	0	0.0207	0.215	0.127	0.0724	0.0414	0.191	0.00601	0.0362	0	0	0.0284	0.197	0.0377	0.00259	0.00776	0.0129	0	0.00259	0	0	0	0.00776	0.106	0.497	0.551	0.00259
Serendipita	0.00517	0.0064	0.486	0.0284	0.0207	0.179	0.0853	0.0672	0.297	0.173	0.4	0.314	0	0.0672	0.101	0.0259	0.351	0.195	0.0437	0.354	0	0	0	0	0	0.00776	0	0	0	0	0	0	0	0	0	0	0	0.0207	0	0.00259	0.0543	0.0362	0.106	0.0414	0.0543	0.16	0.0233	0.119	0.897
Trichoderma	0.53	0.381	0.535	0.365	0.0853	0.0897	0.0388	0.0284	0.0543	0.0259	0.0657	0.011	0.0323	0.0181	0.0647	0.0517	0.06	0.0479	0.513	0.217	0	0	0.0463	0.0414	0	0	0.00259	0.00259	0	0.0361	0.0362	0.031	0.0155	0.00776	0.129	0.0135	0.0155	0.0233	0.0259	0.315	0.442	0.546	0.468	0.701	0.0233	0.00259	0	0	0.315
Catenaria	0	0	0	0	0	0	0.0543	0	0	0	0.0807	0.185	0.00359	0.0284	0.147	0.0207	0.154	0.246	0.00874	0.0983	0.191	0.00259	0.447	0.0543	0.0543	0.044	0.0414	0.0181	0.0465	0.376	0.129	0.305	0.442	0.207	0.0672	0.0754	0.0673	0.0129	0.14	0	0	0	0	0	0.166	0.0388	0.0103	1.38	0
Phlyctochytrium	0	0	0.279	0	0.00517	0.00961	1.41	0	0.00776	0.00776	0.102	0.00552	0	0.0284	0.261	0	0.0171	0.0479	0	0.127	0.0207	0.0621	0.231	0.204	0.512	0.044	0.0828	0.124	0.734	0	0.0388	0	0.0362	0	0	0.0135	0	0.0284	0	0.0155	0.0672	0.00517	0.0259	0.158	0.0181	0.00776	0.00259	0	0.0698
Cadophora	0.153	0.0352	0	0.0181	0	0	0	0.0336	0	0.00259	0.114	0.00276	0.00719	0.212	0.0233	0.176	0.0543	0	0	0.0853	0.0698	0.0207	0	0	0	0	0	0.00259	0	0	0	0	0	0	0	0	0	0	0	0.122	0.129	0.0284	0.0828	0.209	0	0.191	0.0362	1.02	0.163
Geminibasidium	0.0103	0.0096	0	0	0.16	0.41	0.628	0.246	0.253	0.0155	0	0.0165	0	0	0	0	0	0	0.0146	0.031	0	0	0	0	0	0	0	0	0	0.0361	0	0	0.0698	0	0	0	0	0	0	0	0	0.209	0.564	0	0	0	0	0	0
Vishniacozyma	0	0	0	0	0	0	0	0	0	0	0	0	0	0.00259	0.00259	0	0	0	0.00291	0	0.429	0.191	0.0154	0.0414	0.799	1.11	0.0647	1.48	1.22	0.992	5.2	0.502	0.944	1.28	0.915	0.474	1.08	1.19	1.21	0	0	0	0	0	0	0	0	0.00259	0
Fusarium	0.00776	0.0032	0.00259	0.00259	0.00259	0.0032	0	0	0	0.00259	0.00896	0.00276	0.00719	0	0.00259	0.00259	0.00857	0.00639	0.0175	0	0.0414	0.367	0	0.303	0.0465	0.031	0.106	0.075	0.116	0.511	0.122	1.76	1.88	0.476	0.486	0.309	0.269	0.341	0.419	0.00517	0.00259	0.00517	0.00517	0.0388	0.00517	0	0	0	0.00259
Halokirschsteiniothelia	0.0491	0.0064	0.00259	0	0.00259	0.0224	0.00776	0.0155	0.0233	0.0103	0	0.163	0.0287	0	0	0	0	0.00639	0	0	0.297	0.0672	1.43	0.129	0.0465	0.0569	1.41	0.122	0.217	0.00301	0	0	0.0259	0	0.0388	0	0.00518	0	0	0	0	0	0	0.00517	0	0	0	0	0
Rhizophydium	0	0	0.178	0.0414	0.0569	0.122	0.00776	0.0647	0.00259	0.0129	0.0269	0.0276	0.0144	0	0	0.0543	0.00286	0.00319	0.0116	0.103	0	0	0	0.0491	0.0828	0	0.0362	0.0103	0	0	0	0	0.122	0	0	0.00269	0.0777	0.114	0	0	0	0.00517	0.00517	0.0569	0.0724	0.372	2.3	0.147	0.647
Penicillium	0.0259	0.0352	0.00517	0.0155	0	0.0256	0.0336	0.00776	0.00259	0.0129	0	0	0	0.00517	0.0336	0	0.00571	0.00639	0	0.00517	0.031	0.00259	0	0.00517	0	0.00776	0	0	0	0	0.0207	0.0259	0.134	0.0207	0.00259	0.00807	0	0.0181	0.0336	0.0828	0.0517	0.0129	0.0103	0.0776	0.00517	0.031	0	0.00517	0.0336
Cladophialophora	0.044	0.0992	0.00259	0.251	0.0543	0.103	0.00517	0.0207	0.0388	0	0.0657	0.00552	0	0.00259	0	0	0	0.00319	0.198	0.0181	0	0	0	0	0	0	0	0	0.00259	0	0	0	0	0	0	0	0	0	0	0.238	0.711	0.347	0.559	0.675	0	0	0	0	0
Exophiala	1.75	1.69	1.71	3.96	1.69	5.48	3.81	6.12	3.54	3.51	1.65	2.18	2.39	0.362	1.34	0.784	2.46	1.1	5.1	2.76	0.0621	0.199	1.25	0.00517	0.0517	0.0388	0.0336	0.168	0.419	0.0902	0.0103	0	0	0	0.0129	0	0.0181	0.0103	0.0233	0.652	2.73	2.02	1.31	1.43	0.442	0.207	0	0	0
Blastocladiella	0.0543	0.214	0.119	0.168	0.00776	0.00641	0.0259	0.0672	0.0103	0.0233	0.00597	0.19	0.208	0	0.409	0	0.0343	0.00319	0	0	0.0103	0	0.0154	0	0.00776	0	0.00517	0	0.00259	0.0451	0	0.0233	0.0621	0.0155	0.00776	0	0.00777	0.0233	0.0388	0.0103	0.00259	0.0155	0.00259	0	0.0181	0.00776	0.0233	0.988	0.0103
Paraphoma	0.0207	0.0128	0.00776	0.0129	0.00517	0.0801	0.0103	0.0569	0.00259	0.0724	2.33	2.04	0.298	0.972	1.5	0.996	2.57	2.64	2.31	1.09	0.261	0.292	0	0.111	0.0543	0.111	0.0155	0.0776	0	0	0.00517	0.0543	0.0129	0	0	0	0	0.0517	0.044	0.0181	0.0129	0.0181	0.166	0.481	0.191	0.111	0.00517	0.0103	0.39
Preussia	0	0.0032	0	0	0	0.0545	0	0.00259	0	0.0155	0.0508	0.0276	0.194	1.46	0.0698	0.659	0.0543	0.112	0.21	0.0983	0.0543	0.00776	0	0.186	0.641	0.0259	0.114	0.0905	0.0569	0.523	0.217	0.411	0.15	0.367	0.357	0.342	0.921	0.284	0.181	0.0181	0	0	0	0	0.0129	0.0103	0.00259	0.00259	0.0233
Thanatephorus	0.194	0.0736	0.00776	0.222	0.246	0.0224	0.0233	0.0155	0.189	2.87	0.0269	0.0552	0.00719	0.84	0.184	0.0672	0.154	0.0447	0.454	0.0388	0.0724	0.00517	0	0	0.00776	0.00259	0	0.0155	0	0	0	0	0	0	0	0	0	0	0	0.0155	0.00517	0.0103	0.375	0.0155	0.228	0	0.0155	0.0491	0.199
Fimicolochytrium	0	0	0.00517	0	0	0.00641	0.0129	0.0543	0	0.00259	0.0149	0.0138	0.0539	0.00517	0	0.00259	0.531	0.00958	0.00874	0	0	0.00517	0.108	0.0181	0	0	0	0.0207	0	0	0	0	0.111	0	0	0.353	0	0.00259	0	0.109	0.00259	0	0	0	0.0491	0.111	0.127	0.0155	0.442
Naganishia	0	0.0064	0.347	4.77	0.0129	0	0	0	0	0	0.00299	0	0.0467	0.0362	0.0621	0	0	0	0	0.0233	1.44	1.08	0.0154	0.427	1.02	1.9	0.256	1.49	2.3	2.13	2	0.853	0.76	0.618	0.654	1.18	1.67	0.297	0.212	10.5	1.4	6.86	0.00517	0.00259	0	0	0	0	0
Dictyosporium	0.0362	0.0192	0.0879	0.111	0	0	0	0	0	0	0.0866	0.00552	0.0395	0.111	0.282	0.186	0.149	0.016	0.312	0.339	0	0	0	0	0	0	0	0	0	0	0	0	0	0	0	0	0	0	0	0.0284	0.0259	0.031	0.124	0.0879	0	0.119	0.0181	0.044	0.0388
Entoloma	0.044	0.0128	0	0.00517	0	0.0192	0	0.0103	0.0284	0.0103	0.00896	0.152	0	0.00517	0.00776	0	0.729	0.0128	0.0175	0.442	0.0414	0	0.0154	0	0	0	0	0	0	0	0	0.0802	0	0	0	0	0.0311	0	0	0	0	0.0129	0.132	0	0.0931	0.00259	0.0103	0	0
Cyphellophora	0.111	0.0032	0.0776	0.0724	0.0698	1.32	1.33	2.04	0.163	0.0957	0	0	0.0108	0.0207	0.0155	0.00517	0.0457	0.0671	0.00582	0.0672	0	0	0	0	0	0	0	0	0	0	0	0	0	0	0	0	0	0	0	0.0129	0.533	0.0802	0.197	0.0724	0	0.0388	0	0	0
Epicoccum	0	0.0032	0	0.00259	0	0.0032	0.00259	0.00776	0.00517	0	0.0179	0	0.0252	0.031	0.00259	0	0.00286	0.00639	0.00582	0	0.261	0.468	0	0	0.14	1.24	0.00517	0.0905	0.649	0	0.0259	0	0	0	0	0	0	0	0	0.00517	0.00517	0	0	0.00517	0	0	0	0	0.00259
Tetracladium	0.0155	0.0128	0.574	0.572	3.23	0	0	0	0	0.0414	0.0299	0.0579	0.0611	0.168	0.665	0.336	0.0257	0	0.00874	0.031	0.119	0.0181	0	0.111	0.31	0.605	0.0595	0.0155	0.0802	0	0	0	0	0	0	0	0.00259	0	0	0.0155	0.0828	0.106	0	0	0.0233	0.0155	0	0.359	0
Bradymyces	0.00259	0.0064	0	0	0	0.208	0.00776	0	0.00776	0.00517	0.00597	0	0	0	0	0	0	0	0	0	0.0905	0.0621	0.324	0.269	0.0336	0.00776	0.0336	0.0465	0.0569	0	0.00776	0	0	0	0	0	0	0	0	0.00776	0.0155	0.00517	0.00776	0.044	0	0.00517	0	0	0
Podospora	0.0388	0.288	0.00259	0.0336	0.00259	0	0.00259	0	0	0	0	0	0	0	0.044	0.00517	0	0	0	0.00259	0.564	0.264	0	0.111	0.0491	0.0414	0.0595	0.0931	0.251	0.298	0.246	0.0284	0	0.0569	0.142	0.0592	0.0725	1.8	0.0776	0.0233	0.0284	0	0.145	0.137	0	0	0.00259	0	0
Pseudeurotium	0	0	0	0	0.031	0	0	0	0	0	0.00299	0.185	0.0431	0.207	0.0517	0.331	0	0	0.00291	0.0233	0.362	0.00517	0	0.00776	0.0129	0.0259	0.0388	0.0103	0.0259	0.0601	0	0	0	0	0	0.0888	0	0	0	0.153	0.209	0.186	0	0	0.321	0.352	0.137	1.38	0.00259
Pseudogymnoascus	0.00517	0.0032	0	0.00259	0.297	0.0673	0.0414	0.0233	0.031	0.00517	0.14	0.0717	0.0108	0.0155	0.0802	0.0517	0.0257	0.0479	0.0874	0.031	0.0336	0.00259	0	0	0.00517	0.168	0.0207	0.0336	0.00259	0.225	0.163	0.145	2.26	0.0776	0.509	0.159	0.192	0.166	0.261	0.0776	0.0517	1.66	0.0465	0.103	0.031	0.0362	0.0284	0.393	0.0672
Arthrobotrys	0.00259	0.0384	0.0181	0.0647	0.0802	0.0577	0.031	0.0828	0.0983	0	0.00597	0.011	0.00359	0.0905	0	0	0	0	0	0.00259	0	0	0.154	0	0.00517	0	0.00259	0	0	0	0	0	0.0103	0	0	0	0.0621	0.0103	0	0.0983	0.297	0.241	0.225	0.0957	0.111	0	0	0	0
Paraphaeosphaeria	0.0181	0.0064	0.0233	0.00259	0	0.00961	0	0	0	0	0.00896	0.0552	0	0.00517	0.0233	0	0.00286	0	0.0262	0.00517	0	0.00776	0	0	0.00259	0	0	0	0	0	0	0	0	0	0	0	0	0	0	0.846	0.574	0.215	0.16	0.209	0	0.00776	0	0.0259	0.0155
Panaeolus	0	0	0	0.0698	0.305	0.429	0.0672	0.0414	0.0284	0.0155	0.0179	0.0938	0	0.00776	0	0.00517	0	0	0	0	0.0155	0.0336	8.44	0	0	0	0	0	0.0957	0.00301	0.0103	0.0388	0	0.0595	0	0	0.0129	0.00776	0.0207	0.00517	0	0	0.0465	0.354	0	0.0103	0	0	0
Phoma	0.00259	0	0.00776	0	0.0103	0.0353	0	0	0.00259	0	0.0956	0.00552	0.0575	0.246	0.0181	0.0103	0.00857	0.00639	0.0641	0.168	0.16	1.14	0	0.61	0.0698	0.202	0.279	0.197	0.116	0.00301	0.0129	0	0	0.00259	0	0.00269	0.0104	0	0.0103	0.00517	0.00259	0.0103	0.00517	0.00517	0.0207	0.647	1.37	0.941	1.12
Parasola	0.0595	0.15	0	0.0103	0	0.00961	0.00776	0.16	0	0	0.00299	0	0	0	0	0	0.106	0.0192	0.722	0.0957	0	0	0	0	0	0	0	0	0	0	0	0	0	0	0	0	0	0	0	0	0	0	0.00259	0	0	0	0	0	0
Ascobolus	0.0569	0.256	0.0621	0.0621	0.00259	0	0	0.0207	0	0.153	0	0	0	0	0	0	0	0	0	0	0.0259	0.031	0	0.0103	0.0103	0.0776	0.00259	0.00776	0	0	0	0	0	0	0	0	0	0	0	0	0.0776	0.0129	0	0	0	0	0	0	0.334
Acremonium	0	0	0.0569	0.0362	0.101	0.0481	0.0284	0.745	0.292	0.103	0.0179	0.0193	0.00359	0.134	0.00517	0.0517	0.0114	0.0128	0.0204	0.00517	0.0491	0.184	0	0.0543	0.137	0.225	0.119	0.031	0	0.0391	0.0647	0.0155	0.0181	0.00259	0.0569	0.256	0.124	0.0233	0.147	0	0.00259	0.00259	0.00259	0.0465	0.209	0.124	0.0983	1.32	1.36
Ceratobasidium	0	0	0	0.0905	0.00776	0.0609	0.0207	0.106	0	0.344	0.108	0	0.64	0.212	0.328	0.3	0.00571	0.169	0.137	0.0207	0.0233	0.00776	0	0	0	0	0	0.0155	0.00259	0	0	0	0	0	0.0155	0	0	0.031	0	0.044	21.5	0.00259	0.0698	0.101	0.0103	0.0284	0	0	0
Pseudaleuria	1.46	0.477	0.771	0.0155	0.522	10.9	2.72	0	0.142	0.122	0	0	0.00359	0	0.0103	0	0	0.3	0	0	0.522	0.222	4.66	3.04	3.83	0.122	0.732	0.54	0.538	0	0.0155	0	0	0	0	0	0	0	0	4.48	2.41	0	0	2.61	0	0	0	0	0
Lepiota	0	0	0.0879	0	0	0	0	0	0	0	0.0269	0	0	0.0103	0	0	0.0371	0	0	0	0	0	0.108	0.0103	0	0	0.00517	0	0	0.159	2.25	0	0	0.00259	0.111	0.797	0	0	0.101	0	0	0	0	0	0	0	0	0	0
Peziza	0	0.0512	0.0672	0.044	0	0	0	0.0491	0	0.0517	0.0358	0	0	0	0	0	0	0	0	0	0.0259	0.00776	0.0771	0	0	0	0.0207	0.0103	0	0	0	0	0	0	0	0	0	0	0	0	0.00259	0	0.111	0	0	0	0	0	0
Kernia	0.0155	0	0.38	0.0103	0.114	0.0417	0.075	0.075	0.114	0.0284	0	0.0579	0.0719	0.00259	0.0284	0	0.0686	0.0894	0.067	0.0181	0.044	0	0	0.0465	0.0595	0.00517	0.0465	0.0181	0.0336	0.538	0.0905	0.422	2.15	0.044	0.266	1.93	0.378	0.341	0.132	0.0155	0.0491	0.649	0.0465	0.031	0.00517	0.0336	0.0181	0.00776	0.0543
Leptosphaeria	0	0.0448	0.0233	0.0491	0.031	0.032	0	0.0233	0.116	0.0414	1.86	0.154	0.74	4.14	1.21	0.22	0.123	0.105	0.198	1.45	0.0233	0.0983	0.509	0.176	0.0388	0.075	0.0103	0.22	0.0621	0.325	0.29	0.644	0.584	0.416	0.388	1.43	0.901	0.207	0.292	0.00776	0.0155	0.127	0	0	0.119	0.0181	0	0.00517	0
Pulvinula	0	0	0.0233	0	0.0284	0	0	0	0.0491	0.0129	0.583	0.692	0.0216	0.0362	0.0414	0.0957	0.166	0.0735	0.0349	0.915	0.0207	0.0129	0	0	0	0	0	0	0.0129	0	0	0.0672	0.184	0	0	0	0	0.0129	0.0259	0	0.0181	0.0181	0.0336	0.00517	0.0905	1.25	0.155	0	0.0129
Coprinus	0	0.0608	0	0	0	0	0.00259	0.0103	0.0388	0.031	0.00896	0	0	0	0	0	0.0143	0	0	0	0	0	0.0308	0	0	0	0	0	0	0	0	0	0.00776	0	0	0	0	0	0	0	0.155	0.00259	0.00776	0	0.0103	0	0	0	0
Humicola	0	0	0.714	1.16	0.577	0	0	0.00259	0.434	0.458	0.143	3.29	1.16	0.129	2.89	0.952	0	0.224	0.981	0.99	0.0957	0.0388	0.0154	0.0879	0.075	0.0853	0.0931	0.0698	0.0336	0.0541	0.0414	0.897	0.253	0.14	0.0543	0.11	0.0129	0.168	0.522	5.37	6.26	2.34	0.00259	0	0.794	0.559	0.15	1.24	0.0957
Cladorrhinum	0.246	0.0384	0	0.0672	0	0	0	0	0	0.0569	0	0	0	0	0.0129	0	0	0.204	0	0.00517	0	0.0517	0	0.0284	0	0	0	0.0259	0	0	0	0	0	0	0	0	0	0	0	0.0284	0.0233	0	0	0	0	0.00517	2.22	0	0
Darksidea	0	0	0	0.00259	0	0.0032	0	0	0	0.0155	0.0299	0	0.00359	0.00517	0	0	0.0114	0	0	0.0103	0.00776	0.0155	0	0.00517	0	0.0129	0	0	0	0	0	0	0	0	0	0	0	0	0	0	0	0	0	0	0.0181	0	0.0853	0.0569	0.044
Phaeosphaeria	0.0388	0.0192	0.00517	0.349	0.0647	0.0192	0.145	0.0853	0.129	0.0388	0.245	0.709	0.237	0	0.357	0.00776	0.4	0.473	0.00291	0.00259	0.0103	0.649	2.64	0.0233	0.0517	0.147	0	0.0543	0.238	0	0	0	0	0	0	0	0	0	0	0.00517	0	0.00259	0.0388	0	0	0.111	0.0336	0	0
Coniochaeta	0.044	0.0032	0	0	0.0103	0	0	0	0	0	0	0.00552	0.018	0.00517	0	0.0259	0	0	0	0	0	0	0	0	0	0	0	0	0	0	0	0	0	0	0	0	0	0	0	0.137	0.0698	0.0207	0.0259	0.00776	0.00259	0	0	0	0
Inocybe	0	0	0	0.0129	0	0	0.0155	0.0103	0	0	0.0418	0.0221	0	0	0	0	0	0	0	0	0	0	0	0	0	0	0	0	0	0	0.0233	0.0155	0	0.00776	0	0	0	0	0	0	0	0.00259	0	2.37	0	0	0	0	0.0698
Volvariella	0	0	0.703	0	0	0	0	0	0	0	0	0	0	0	0	0	0	0	0	0	0	0	0	0.00517	0.0155	0.0181	0	0.075	0.0207	0	0	0	0	0	0	0	0	0	0	0	0	0	0	0	0	0	0	0	0
Cladosporium	0	0	0	0	0.00259	0	0	0	0	0	0.0717	0	0.00719	0	0.0155	0	0.00286	0.0287	0.0437	0.0155	0.217	0.303	0.0308	0.0517	0.385	0.331	0.044	0.3	0.191	3.93	2.09	3.42	1.58	2.41	4.7	2.91	4.01	4.07	3.75	0	0	0	0	0.00517	0	0	0	0.00776	0
Neosetophoma	2	0.0096	0.00776	0.274	0.176	0.103	0.284	0.326	0.129	0.0155	0.119	3.24	0.848	1.93	0.282	0.0465	0.643	0.917	3.15	0.0336	0.349	1.75	31.4	1.02	0.471	0.409	0.0388	0.23	0.478	0.237	0.109	0.0284	0	0.584	0.339	0.11	0.184	0.0957	0.0362	0.0414	0.0103	0.0129	0.0233	0.00517	0.253	0.297	0.0259	0.0569	0.0776
Sarocladium	0.00776	0	0.0724	0.00776	0.0207	0.00641	0.297	0.0517	0.0155	0.0672	0.00299	0.0772	0.0719	0	0.00776	0.00776	0.02	0	0.00582	0.0155	0.0336	0.00776	0	0	0.075	0.00517	0	0.00776	0.00776	0.0541	0.044	0.14	0.29	0.0414	0.0569	0.105	0.106	0.0957	0.0181	0.0284	0.0879	0.0931	0.0776	0.00517	0.0155	0	0	0.00517	0.0181
Acaulopage	0	0	0	0	0	0.0513	0	0.00776	0.00259	0	0.0448	0.11	0.00359	0.00517	0.0465	0.0233	0.0171	0.0447	0.032	0.0621	0	0	0	0	0	0	0	0	0	0	0.00517	0.00259	0	0	0	0	0	0	0	0.0259	0.00776	0.0983	0.0595	0	0.0259	0.0336	0.0103	0.0155	0.16
Hemimycena	0	0	0	0	1.23	0.285	0	0.153	0.284	0	0.00597	0	0.0144	0	0.189	0	0.04	0.118	0.0495	0.0776	0	0	0	0	0	0	0	0	0	0	0	0	0	0	0	0	0	0	0	0	0	0	0	0	0	0	0	0	0
Chaetomium	0	0	0	0	0	0	0	0	0	0	0	0	0	0	0	0	0	0	0	0	0	0.163	0	0.00776	0	0	0	0.00259	0	0.174	0	0	0	0	0	0	0	0	0	0.00776	0	0.0155	0.044	0	0.0233	0	0.0155	0	0
Leucothecium	0.00517	0	0.0155	0	0.0362	0.0481	0	0.173	0.031	0	0.0149	0.323	0.0395	0.0103	0.111	0.0103	0.0971	0.15	0.0146	0.00776	0	0	0	0	0	0.00259	0.0698	0.00517	0	0	0.0259	0.0181	0	0.0129	0.0129	0.0511	0.0259	0.0233	0.0284	0.0129	0	0.00259	0.00259	0.00259	0	0	0	0	0
Lycoperdon	0.0181	0.0128	0.0388	0.0103	0.00517	0.0641	0.00776	0.0259	0.0207	0.044	0.0149	0.011	0	0.00259	0.00259	0	0.00571	0	0.00582	0.00259	0.00776	0.00517	0	0.0155	0	0	0.0129	0.00259	0.0103	0	0	0	0	0	0	0	0	0	0	0	0	0.00259	0.0103	0.00259	0.00259	0	0	0	0
Amanita	0	0	0	0	0	0	0	0	0	0	0	0	0.00359	0	0	0	0	0	0	0	0	0	0	0	0	0	0	0	0	0.0271	0.101	0.0776	0	0.0621	0	0	0.0181	0	0	0	0	0	0	0	0.0207	0.00259	0.0362	0.0129	0
Clonostachys	0	0	0	0.00259	0	0	0	0	0	0	0	0	0	0	0.0207	0.365	0.00286	0.00319	0	0	0.499	0.269	0	0.119	0.326	0.145	0.277	0.243	0.178	1.2	3.24	0.481	5.9	4.3	6.32	8.3	10.6	1.77	10.2	0	0	0	0	0	0	0	0	0	0
Curvularia	0.0181	0	0	0	0	0	0	0	0	0	0	0	0	0.0103	0	0.109	0	0	0.0233	0	0	0	0	0	0	0	0	0	0	0	0	0	0	0	0	0	0	0	0	0.178	0.0698	0.15	0.0517	0.0853	0	0	0	0	0
Ctenomyces	0	0	0	0.00259	0.0103	0	0.00517	0.00776	0	0.00259	0	0.00827	0	0	0.00776	0.00259	0.00857	0	0.00291	0.00259	0.00776	0	0	0	0.0103	0.0233	0.0414	0.00259	0.0181	0	0	0	0	0	0	0	0	0	0	0	0	0	0	0	0	0	0	0	0
Cystobasidium	0	0	0	0	0	0	0	0	0	0	0	0	0	0	0	0	0	0	0	0	0	0.0181	0	0.00517	0.00259	0.00517	0	0.00776	0.0155	0.0872	0	0	0	0.0595	0	0	0	0	0	0	0	0	0	0	0	0	0	0	0
Heterobasidion	0.0362	0.0544	0.0362	0.044	0.00776	0.0801	0.0362	0.0724	0.0362	0.0388	0	0	0	0	0	0	0.00571	0	0	0	0	0	0	0	0	0	0	0	0	0	0	0	0	0	0	0	0	0	0	0.0103	0	0.00517	0.0259	0.00776	0	0	0	0	0
Powellomyces	0	0.0096	0.00776	0	0.0181	0.0481	0.134	0.106	0.0828	0.106	0	0.0579	0.00719	0	0.00776	0.00259	0.217	0.0319	0.46	0	0	0.122	0.0308	0.127	0.0698	0.0233	0.0181	0.111	0.0155	0	0	0	0	0	0	0	0	0	0	0	0	0	0	0	0	0	0	0	0
Scutellinia	0.0569	0	0	0	0	0.0032	0	0	0	0	0.0418	0.0965	0.0467	0	0.0207	0.031	0.00857	0.0192	0.0379	0.0517	0	0	0	0.00259	0	0	0	0.00259	0	0	0	0	0	0	0	0	0	0	0	0	0	0	0	0	0.0543	0	0.0207	0.0543	0.0181
Idriella	0	0	0.0491	0	0	0	0	0	0	0	0	0	0	0.15	0.00259	0	0	0	0	0	0	0	0	0	0	0	0	0	0	0	0	0	0	0	0	0	0	0	0	0.189	0.0207	0.0517	0	0.0388	0	0	0	0	0
Hyphoderma	0.153	0.221	0.0672	0.243	0	0	0	0	0.106	0	0	0.00552	0	0	0	0	0	0	0	0	0	0	0	0	0	0	0	0	0	0	0	0	0	0	0	0	0	0	0	0.00259	0	0	0	0.0595	0	0	0	0	0
Pseudallescheria	0.00776	0	0	0	0.0103	0.0833	0.0776	0.0155	0.0181	0.00517	0	0.011	0	0	0.00259	0	0.00286	0	0	0	0	0	0	0	0	0.00517	0	0	0	0.174	0.171	0	0.926	0.295	0.168	0.0242	0.189	0.357	0.0388	0	0	0.031	0.0155	0	0	0	0	0	0
Ganoderma	0.274	0.426	0.246	0.29	0.147	1.36	0.465	0.672	0.636	0.478	0	0.00276	0	0	0	0	0	0	0	0	0	0	0.0308	0	0.0129	0	0	0	0	0	0	0	0	0	0	0	0.0854	0.0543	0.00259	0.0879	0.044	0.0957	0.163	0.116	0	0.00776	0	0	0
Ramicandelaber	0	0.0064	0	0	0	0	0	0	0	0.222	0	0	0	0	0	0	0.0457	0	0	0	0	0	0	0	0	0	0	0	0	0	0	0	0	0	0	0	0	0	0	0	0	0	0	0	0	0	0	0	0
Nowakowskiella	0	0	0	0	0.00259	0	0	0.00517	0	0	0.00597	0	0	0	0	0	0	0.00319	0.00291	0	0	0	0	0	0	0	0	0	0.0879	0	0	0.0621	0	0.075	0	0	0.0181	0	0	0.0853	0.031	0.0129	0.0129	0.0103	0.00259	0	0	0	0.0181
Operculomyces	0	0.0032	0	0.00776	0	0.0449	0	0	0	0	0	0	0	0	0	0	0	0	0	0	0	0	0	0	0	0	0	0	0	0	0.00259	0.00259	0	0	0	0	0.00259	0	0.0103	0.0724	0	0.00517	0.0388	0.00259	0	0.00517	0	0	0
Fusariella	0	0.0096	0.401	0.0388	0.445	0.154	0.155	0.445	0.106	0.0621	0	0.011	0	0.0595	0.0207	0	0.357	0.0192	0	0.00776	0	0.0155	0	0	0.00259	0.0207	0	0.00517	0.00776	0	0	0	0.00776	0.0129	0	0	0	0	0	0	0.401	0	0.0621	0	0	0.0543	0	0.00517	0.23
Mycenella	0.0983	0	0	0	0.111	0	0	0	0	0	0.00299	0	0	0	0	0	0	0	0	0	0	0	0	0	0	0	0	0	0	0	0	0	0	0	0	0	0	0	0	0	0	0	0	0	0	0	0	0	0
Filobasidium	0	0	0	0	0	0	0	0	0	0	0	0	0	0.0103	0.00259	0	0	0	0	0.00259	0.799	0.918	0.339	0.315	0.98	7.27	0.287	2.74	3.75	0.204	0.163	0.0517	0.147	0.0155	0.0336	0	0.0259	0.0543	0	0	0	0	0	0	0	0	0	0	0
Clydaea	0	0	0	0	0	0.0128	0	0	0.0103	0	0	0	0	0	0	0	0	0	0.00582	0	0.00259	0	0	0.00517	0.0207	0	0.00259	0.00517	0	0.00301	0.0129	0.00517	0.0207	0	0.0233	0.0484	0.0233	0.0259	0.173	0	0	0	0	0	0	0	0	0	0.0388
Udeniomyces	0	0	0	0	0	0	0	0.00259	0	0	0.0807	0.0469	0.0144	0.0776	0.0207	0	0	0	0.0262	0.0414	0.0259	0.0284	7.79	0.0724	0.0491	0.0336	0.122	0.0853	0.339	0.304	0.173	0.0129	0.111	0.0569	0.0103	0.0377	0.0414	0.129	0	0	0.00259	0	0	0	0	0	0	0	0
Thelebolus	0	0.0256	0.396	0.0879	1.68	0	0	0	0.742	0.535	0.215	0.223	0.277	0.127	0.447	0.0543	0	0.166	0.0262	0.106	3.57	0.753	0.0308	1.83	1.08	0.595	4.04	1.44	1.75	2.7	0.745	0.908	0.442	0.618	0.613	1.15	3.47	0.768	0.334	0.582	0.0181	0.0647	0	0	0	0	0	0	0.0388
Bipolaris	0	0	0	0.00776	0.145	0.798	4.85	2.22	0.308	0.00259	2.47	1.06	1.66	1.03	2.41	1.03	1.19	3.23	1.94	1.19	0.00259	0.031	0	0.0621	0.0931	0.0388	0.0233	0.0155	0.158	0.156	0.178	0.339	0.44	0.217	0.256	0.129	0.109	0.031	0.0388	0.0983	1.09	0.075	2.66	0.499	6.53	13.4	3.56	8.39	1.97
Tulostoma	0	0	0	0	0	0	0	0	0	0	0	0.011	0.0575	0.0129	0.0129	0.00517	0.02	0	0	0	0	0	0	0	0	0	0	0	0	0	0	0	0	0	0	0	0	0	0	0	0	0	0	0	0	0	0.0388	0	0.279
Cortinarius	0	0	0.173	0	0	0.032	0.0802	0.122	0.075	0	0	0	0	0	0	0	0	0	0	0	0	0	0	0	0	0	0	0	0	0	0	0	0.109	0	0	0	0	0	0.0388	0	0	0.0155	0.0155	0	0	0	0	0	0
Gliomastix	0	0	0	0	0.00259	0.0032	0	0	0	0	0	0.0386	0.00359	0.0207	0.0103	0.00259	0	0	0	0	0	0	0	0	0.0129	0.0129	0	0.0259	0	0.31	0.654	0.82	0.869	0.996	0.61	0.312	0.212	0.833	0.665	0.0802	0.00517	0.00776	0.178	0	0	0	0	0	0
Myrmecridium	0.119	0.128	0.119	0.124	0.447	0	0	0.225	0.166	0.176	0.00896	0.163	0.23	0.0517	0.137	0.00517	0.0143	0.153	0.032	0.0595	0.163	1.28	0	0.0724	0.031	0.14	0.0181	0.0621	0.401	0.0691	0	0.0129	0.0569	0	0	0.0242	0.0104	0	0.0233	0.191	0.075	0.455	0.0414	0.287	0	0	0	0	0
Periconia	0	0	0	0	0	0	0.00259	0	0.0129	0.00259	0	0.011	0.00719	0	0.347	0.0698	0	0	0	0	0	0.00259	0	0	0	0.00259	0	0	0	0	0	0	0	0	0	0	0	0	0	0.0621	0	0.00517	0	0	0	0	0	0	0
Pyrenophora	3.72	0.0192	0.00259	0.0103	0	0	0.0362	0.109	0.103	0	0.146	0	0.363	0	0.0776	0	0	0.0319	0	0.0259	0.00776	0.0207	0.0308	0	0.0465	0.00776	0.00259	0	0.031	0.0391	0	0	0.0129	0	0	0	0	0	0	0	0.0259	0	0	0	0	0.0129	0	0.0698	0
Chaetosphaeronema	0	0	0	0	0	0	0	0	0	0	0.0896	0.16	0.0108	0.0517	0	0.0155	0.02	0.00958	0.032	0.0103	0	0.0647	0.0154	0	0	0	0	0.031	0.00776	0	0	0	0	0	0	0	0	0	0	0	0	0	0	0	0	0.0414	0	0	0
Didymella	0	0	0	0	0	0	0	0	0	0	0	0	0	0	0	0	0	0	0	0	0.122	0.481	0	0.111	0.0233	0.68	0.0388	0.936	0.00259	0.0421	0.134	0	0	0.0233	0	0	0	0	0.0284	0	0	0	0	0	0	0	0	0	0
Articulospora	0	0	0.215	0.0129	1.86	0.0032	0.828	0.119	0.191	0.0388	0	0	0	0	0	0	0	0	0	0.0388	0.0595	0.194	0	0.0259	0.0207	0.0414	0	0.145	0.171	0	0.031	0	0	0.0103	0	0	0	0	0	0	0.367	0.0569	0	0	0	0	0	0	0
Cistella	0	0	0	0	0.00517	0	0	0	0	0	0	0	0.00359	0	0.00259	0	0	0	0	0	0.0724	0	0.0308	0	0	0	0.0517	0.0207	0	0.012	0	0.0129	0.0181	0	0	0.0188	0.00518	0.031	0	0	0	0	0	0	0	0	0	0.548	0
Scolecobasidium	0.114	0.128	0.0259	0.0543	0.00517	0.144	0.0362	0.00776	0.0155	0.0207	0	0	0	0.0284	0	0	0	0	0.0233	0.00517	0	0	0	0	0	0	0	0	0	0	0	0	0	0	0	0	0	0	0	0.0284	0.0259	0.0181	0.0207	0.0284	0.0129	0.00259	0	0	0
Aspergillus	0	0	0	0	0	0	0	0	0	0	0	0	0	0	0	0	0	0	0	0	0.0983	0.0155	0	0.00259	0.00776	0.00259	0.00776	0.0103	0	0.171	0.0388	0.0336	0.00259	0	0.0569	0.0404	0.0285	0.0207	0.0517	0	0	0	0	0	0	0	0	0	0
Clitopilus	0	0.624	0.0517	19.1	0	0	0	0	0	0	0	0	0	0	0	0	0	0	0	0	0	0	0	0	0	0	0	0	0	0	0	0	0	0	0	0	0	0	0	0	0	0	0	0	0	0	0	0	0
Blumeria	0	0.0128	0	0	0	0	0	0	0.00517	0	0.0119	0.0441	0	0	0	0	0	0	0	0.0103	0	0	0	0.0155	0	0	0	0	0	0.0691	0	0	0.0543	0	0.0336	0.035	0	0	0.0207	0	0	0.0491	0.0103	0	0	0	0	0.00776	0
Oliveonia	0	0	0	0	0	0.00961	0.0233	0	0.109	0	0	0	0	0	0	0	0	0	0	0	0	0	0	0	0	0	0	0	0	0	0	0	0	0	0	0	0	0	0	0	0	0	0	0	0	0	0	0	0
Amphinema	0	0.0128	0.00259	0.0233	0.00517	0.00641	0.00517	0.00776	0.0129	0.0284	0	0	0	0	0	0	0	0	0	0	0	0	0	0	0	0.00517	0	0	0	0	0	0	0	0	0	0	0	0	0	0	0	0	0	0	0	0	0	0	0
Brevicalcar	0	0.112	0	0.0181	0	0	0.00776	0	0	0.00776	0	0	0	0.0672	0	0	0	0	0	0	0.0181	0	0	0	0	0	0	0	0	0	0	0	0.321	0	0	0	0	0	0.352	0	0	0	0	0	0	0	0	0	0
Stropharia	0.0129	0	0	0.00776	0	0.00641	0	0	0	0.0284	0	0.0441	0	0.00517	0	0	0	0	0.626	0	0	0	0	0	0	0	0	0	0	0	0	0	0	0	0	0	0	0	0	0	0	0.0129	0.349	0	0	0	0	0	0
Beauveria	0	0	0.0672	0.39	0	0	0	0	0	0.147	0	0.0193	0.00359	0.00259	0.00517	0	0	0	0	0.0155	0.0155	0.163	0	0.103	0.00517	0.044	0.0879	0.0103	0.0103	0.463	0.406	1.01	0.0879	0.119	0.54	0.579	0.228	0.778	0.318	0.0388	0	0.044	0	0	0.0284	0.0828	0	0.00776	0
Geranomyces	0	0	0	0	0	0	0	0	0	0	0	0	0	0	0.284	1.29	0	0	0.0146	0	0	0	0	0.0724	0	0	0	0	0.00776	0	0	0	0	0	0	0	0	0	0	0	0	0.0103	0	0	0.0621	0	0.145	0.0259	0
Pezoloma	0.0698	0	0	0	0	0	0	0	0	0	0	0	0	0	0	0	0	0	0	0	0	0	0	0	0	0	0	0	0	0	0	0	0	0	0	0	0	0	0	0.22	0.191	0	0.00517	0.031	0	0	0	0	0
Melanophyllum	0	0	0.00259	0	0	0	0	0	0	0	0	0.0193	0	0	0	0	0	0	0	0	0	0.00517	0	0	0	0	0	0	0	0	0.0362	0	0.0362	0	0	0	0	0.0465	0	0	0	0	0	0	0	0	0	0	0
Scytalidium	0	0	0.0569	0	0.0207	0.0192	0	0	0.0207	0	0	0	0	0	0	0	0	0	0	0	0	0.0879	0	0	0	0	0	0	0	0	0	0	0	0	0	0	0	0	0	0	0	0	0	0	0	0	0	0	0.0595
Neophaeosphaeria	0	0.0608	0	0.0103	0	0	0.00259	0	0	0	0.0239	0.011	0.00359	0	0	0.00517	0	0.00319	0.0349	0.00776	0	0	0	0	0	0	0	0	0	0	0	0	0	0	0	0	0	0	0	0	0.00259	0.0388	0.101	0.137	0	0	0	0	0
Marasmius	0	0.362	0	0.0362	0	0	0	0	0	0	0	0	0	0	0.0155	0	0	0	0.00874	0	0	0	0	0	0	0	0	0	0	0	0	0	0	0	0	0	0	0	0	0	0	0.0129	0	0.0362	0	0	0	0	0
Rhizoctonia	0.0362	0.0032	0.176	0	0	0	0.00517	0	0.00259	0.23	0.335	0.888	0.366	0.318	0.856	0.517	0.151	0.438	0.457	0.639	0	0	1.03	0.0621	0	0	0	0.00259	0.0233	0	0	0.0465	0	0	0	0	0	0	0	0.0543	0.202	0.0233	0.0517	0.0957	0.46	0.111	0	0	0.755
Aphanoascus	0	0	0	0	0	0	0	0	0	0	0.00597	0	0.00359	0	0.0543	0.00517	0.0343	0.00319	0	0.0181	0.00259	0	0	0.00517	0.00776	0	0.00517	0	0	0.0511	0.0103	0	0	0.217	0	0	0.00777	0	0.0155	0.00776	0	0.0129	0	0.00259	0	0	0.0414	0.00259	0.0233
Pholiota	0.0233	0.0192	0.0181	0.00517	0	0	0	0	0.00776	0.00517	0	0	0.176	0	0	0	0	0	0	0	0	0	0	0	0	0	0	0	0	0	0	0	0	0	0	0	0	0	0	0	0	0.00259	0.00259	0	0	0.00259	0	0	0
Lophotrichus	0	0	0	0	0	0	0	0	0	0	0	0	0	0	0	0	0	0	0	0	0	0	0	0	0	0	0	0	0	0	0.00776	0	0.00517	0	0	0.0108	0	0.0828	0.0129	0	0	0	0	0	0	0	0	0	0
Ilyonectria	0.00776	0	0	0	0	0	0	0	0.00259	0	0	0	0	0	0.00259	0.00259	0	0	0	0.00259	0.634	0.272	0	0.385	0.0879	0.109	1.13	0.241	0.259	0	0.00776	0.0259	0.0724	0	0.411	0.0646	0.0129	0.0983	0.0905	0	0	0	0.00517	0.00259	0	0	0	0	0
Borealophlyctis	0	0	0	0	0	0.0032	0	0	0	0	0.00299	0	0	0.00517	0	0.00259	0.251	0.00958	0	0	0	0.0879	0	0	0.0103	0.0517	0	0	0.0517	0	0	0	0	0	0	0	0	0.00517	0	0	0	0	0	0	0	0	0	0	0
Trichocladium	0.00259	0	0.00517	4.44	0.261	0	0	0	0	0	0	0	0	0.075	3.86	15.6	0	0	0	0.0207	0	0.0233	0	0	0	0	0	0	0	0	0.0465	0	0	0	0	0	0.0492	0	0	0.106	0.967	1.13	0	0	0	0	0.00776	0	0
Capronia	0.0155	0	0	0.00776	0.0129	0.0128	0.00259	0.0336	0	0.0103	0.00299	0.00552	0.0719	0	0	0	0.00286	0	0	0	0	0	0	0.00776	0	0	0	0	0	0	0	0	0	0	0	0	0	0	0	0.784	0.225	0.189	0.0569	0.411	0	0	0	0	0
Hypholoma	0.00517	0.0064	0	0.0155	0.0103	0.0417	0.00259	0.0155	0.00259	0.00517	0.00299	0	0	0	0	0	0	0	0	0	0	0	0	0	0	0	0	0	0	0.00601	0	0	0	0	0	0	0	0	0	0	0	0	0.00517	0	0.0259	0	0	0	0
Kurtzmanomyces	0	0	0	0	0	0	0	0	0	0	0	0	0	0	0	0	0	0	0	0	0	0.0103	0	0	0	0.00776	0	0.031	0.0129	0	0	0	0	0.287	0.15	0	0.0233	0.0336	0.044	0	0	0	0	0	0	0.00259	0	0	0
Leptodiscella	0.0181	0.192	0.0543	0.0517	0.0103	0.208	0.0284	0.031	0.0362	0.101	0.0269	0.119	0.0359	0.279	0.0621	0.0388	0.12	0.233	0	0.176	0.194	0	0	0.00259	0.00517	0.0129	0.031	0.00776	0.00776	0	0	0	0	0	0	0	0.0362	0	0	0.0569	0.0181	0.0103	0.168	0.0828	0.0259	0.0647	0	0	0.727
Leptodontidium	0.525	0.0768	0	0.0517	0	0.00641	0	0.00259	0	0	0.0149	0	0	0	0	0	0	0	0.00291	0	0	0.00776	0	0	0	0	0	0	0	0	0	0	0	0	0	0	0	0	0	0.184	0.266	0.031	0.636	0.507	0	0	0	0	0
Lepista	0	0.0032	0	0	0	0.00641	0	0	0.0414	0.00776	0	0	0	0	0	0	0	0	0	0	0	0	0	0	0	0	0	0	0	0	0	0	0	0	0	0	0	0	0	0	0	0	0	0	0	0	0	0	0
Bolbitius	0	0.0256	0	0.0129	0	0	0	0	0	0	0	0	0	0	0	0	0	0.00639	0	0	0	0	0	0	0	0	0	0	0	0	0	0	0	0	0	0	0	0	0	0	0	0	0	0	0.0517	0	0	0	0
Lacustromyces	0	0	0	0	0	0	0	0	0	0	0	0	0	0	0.0155	0	0	0	0	0	0.00259	0.212	0.0308	0.00259	0	0	0	0	0	0	0	0	0	0	0	0	0	0	0	0	0	0	0	0	0	0	0	0	0.044
Pholiotina	0	0	0	0	0	0	0	0	0	0	0	0	0.119	0	0.00259	0	0.00571	0	0	0	0.0207	0	0.0617	0	0	0	0	0	0	0	0.0181	0.00776	0	0.00776	0	0	0.0104	0.114	0	0	0	0	0	0	0	0	0	0	0
Volutella	0.0284	0.0576	0.075	0.0853	0	0.0385	0.00776	0.0129	0.0233	0	0.323	0.108	0.115	0.0879	0.685	0.0905	0.297	0.364	0.0845	0.173	0.119	0.031	0	0.0155	0.00517	0.00776	0.0776	0.0207	0.0362	0.0271	0.0155	0.106	0.00517	0.163	0.044	0.105	0.0544	0.0181	0.264	0.132	0.0905	0.0698	0.3	0.15	0.225	0.362	0.00517	0	0.0155
Neobulgaria	0	0	0	0	0	0	0	0	0	0	0.0149	0	0.0216	0	0	1.54	0.0257	0	0.545	0.0465	0	0	0	0	0	0	0	0	0	0	0	0	0	0	0	0	0	0	0	0	0.0905	0.0259	0.0284	0	0	0	0	0	0
Nematoctonus	0.00517	0	0	0	0	0	0	0	0	0	0.00597	0	0	0	0	0	0	0	0.00874	0	0.22	0	0	0	0	0	0	0	0.00517	0	0	0	0	0	0	0	0	0.00517	0	0.0103	0	0.111	0.0517	0.00517	0	0	0	0	0
Neoascochyta	0	0	0	0.00259	0	0	0	0	0	0	0.0388	0	0.018	0	0	0	0	0.00319	0	0	0.954	2.13	0	1.13	1.22	5.84	0.476	3.33	0.768	0	0.0362	0	0	0	0.0207	0	0	0	0	0.00259	0	0	0	0	0	0	0	0	0
Occultifur	0	0	0	0	0	0	0	0	0	0	0	0	0	0	0	0	0	0	0	0	0	0	0	0.0103	0.0129	0	0	0	0	0.472	0.0543	0.261	0	0.116	0.075	0	0.00518	0.044	0.486	0	0	0	0	0	0	0	0	0	0
Orbilia	0	0	0	0	0	0	0.0336	0	0	0	0	0	0	0	0	0	0	0	0	0	0	0	0	0	0	0	0	0	0	0	0	0	0	0	0	0	0	0	0	0	0.0207	0	0.0155	0.0129	0.0103	0	0	0	0
Paraphelidium	0	0	0	0	0	0	0	0	0	0	0	0	0	0	0	0	0	0	0	0	0.0259	0.0259	0	0.0543	0.0284	0.00517	0.0207	0	0	0	0	0	0	0	0	0	0	0	0	0	0	0	0	0	0	0.0207	0.22	0.248	0.259
Ophiosphaerella	0	0	0	0	0.0259	0	0	0	0	0	1.34	0.659	0.711	0.166	1.78	0.455	0	0.731	0.489	0.993	0.331	0.16	0.0154	0.277	0.313	0.0931	0.0698	0.0207	1.33	0.021	0	0.0284	0	0.0103	0	0	0	0	0	0	0	0	0	0	0.044	0.334	0	0	0
Angulomyces	0	0	0.0259	0.0207	0	0	0	0.00776	0.0103	0	0	0	0	0	0	0	0	0	0	0	0	0	0	0	0	0	0	0	0	0	0	0	0	0.137	0	0	0	0	0	0	0	0	0	0	0	0	0	0	0
Waitea	0	0	0	0	0	0	0	0	0	0	0	0	0.0108	0	0	0	0	0	0	0	0	0	0	0.00259	0	0	0	0	0	0	0	0	0	0.00776	0	0	0	0	0	0	0.00259	0	0	0	0.61	0.375	0	0	0.00259
Basidiobolus	0	0	0	0	0.075	0	0	0	0	0	0	0	0	0	0	0	0	0	0	0	0	0	0	0	0	0	0	0	0	0	0	0	0	0	0	0	0	0	0	0	0	0	0	0	0	0	0	0	0.597
Umbelopsis	0.0103	0	0.00776	0	0.00517	0	0.00259	0	0.00517	0	0	0	0	0.00517	0	0	0	0	0	0	0	0	0	0	0	0	0	0	0	0	0	0	0	0	0	0	0	0	0	1.16	0.0595	0.031	0.0621	0.00259	0	0.00517	0	0	0
Metapochonia	0.00259	0.0192	0	0.0284	0	0	0	0	0.00776	0	0	0	0	0	0	0	0	0	0	0	0.00517	0	0	0.00776	0	0.00259	0	0	0	0	0	0	0	0	0	0	0	0	0	0	0.00259	0	0.0259	0	0	0	0	0	0
Melanogaster	0.0388	0	0.00776	0	0.00776	0.0737	0.0388	0.00259	0.0129	0.0284	0	0	0	0	0	0	0	0	0	0	0	0	0	0	0	0	0	0	0	0	0	0	0	0	0	0	0	0	0	0	0	0	0	0	0	0	0	0	0
Batrachochytrium	0	0	0	0	0	0	0	0	0	0	0	0	0	0.0129	0	0	0	0	0	0	0	0	0	0	0	0	0	0	0	0	0	0.00776	0.00259	0	0	0	0	0	0	0	0	0.0414	0	0	0.00259	0.0362	0	0	0
Minimelanolocus	0.00517	0	0.248	0.0595	0.913	0.138	0.044	0.163	0.367	0.243	0.149	0	0.111	0	0.0207	0	0.309	0.0511	0	0.142	0	0	0	0	0	0	0	0	0	0	0	0	0	0	0	0	0	0	0	0.0595	0.0103	0.0103	0.0181	0.137	0	0	0	0	0
Physocladia	0.00259	0.0096	0	0.0129	0	0	0	0	0	0	0	0	0	0	0	0	0	0	0	0	0	0	0	0	0	0	0	0	0	0	0	0	0	0	0	0	0	0	0	0	0	0	0	0	0	0	0	0.0336	0
Nectria	0	0	0	0.00259	0	0	0	0.00259	0	0	0	0	0	0	0	0	0	0	0	0	0.044	0.00776	0	0.0129	0	0	0.031	0	0.00517	0	0	0.00776	0	0	0	0	0	0	0	0	0	0	0.00259	0	0	0	0	0	0
Arthrinium	0	0	0	0.00259	0.0284	0.032	0	0.0155	0.00776	0.00259	18.9	5.54	6.42	4.83	16.5	12.4	12.6	4.69	21.8	18	0	0.362	0.0154	0.0103	0	0	0	0	0	0.117	0.0543	0.0543	0.0259	0.0465	0	0.194	0.0362	0	0	0.334	0.166	0.768	1.9	0.465	10.6	1.09	0	0	0.0724
Pluteus	0.0259	0.0032	0	0	0	0.0192	0	0	0.031	0	0	0	0	0	0	0	0	0	0	0	0	0	0	0	0	0	0	0	0	0	0	0	0	0	0	0	0	0	0	0.00259	0	0.00259	0	0	0	0	0	0	0
Monosporascus	0	0	0	0	0	0	0	0	0	0	0	0	0	0	0	0	0	0	0	0	0	0	0	0	0	0	0	0	0	0.0812	0	0	0	0	0	0	0	0	0	0	0	0	0	0	0	0	0	0	0.132
Roussoella	0.101	0.32	0.031	0.129	0.00776	0.0705	0	0.0181	0	0	0	0	0	0	0.178	0.0259	0.02	0.15	0.00582	0.0595	0	0	0	0	0	0	0	0	0	0	0	0	0	0	0	0	0	0	0	0.0983	0.0647	0	0.0802	0	0	0	0	0	0
Dactylella	0	0	0.00776	0.00776	0.0362	0.0865	0.109	0.0155	0.0181	0.0465	0	0.011	0	0	0.00517	0	0	0	0	0	0	0	0	0	0	0	0	0.00517	0.0181	0	0	0	0	0	0	0	0	0	0	0.0957	1.03	0	0.00517	0	0	0	0	0	0
Setophoma	0	0	0	0	0	0	0	0	0	0	0.0418	0	0.0359	0.00259	0.0233	0.00776	0	0	0	0	0	0	0	0	0	0	0	0	0	0	0	0	0	0	0	0	0	0	0	0	0	0	0	0.00517	0	0	0	0	0
Comoclathris	0	0	0	0	0	0	0	0	0	0	0	0	0	0	0	0	0	0	0.0175	0.0181	0.0155	0.103	0	0	0	0	0	0.0207	0	0	0	0	0	0	0	0	0	0	0	0	0	0	0	0	0	0	0	0	0
Hebeloma	0	0	0.0103	0	0	0	0	0	0.00259	0	0	0	0	0	0	0	0	0	0	0	0	0	0	0	0	0	0	0	0	0	0	0	0	0	0	0	0	0	0	0	0	0	0.00259	0	0	0	0	0.0672	0.0543
Coniosporium	0	0	0	0	0	0.0833	0	0	0	0.00517	0	0	0	0	0	0	0	0	0.0291	0.0129	0	0	0	0	0	0	0	0	0	0	0	0	0	0	0	0	0	0	0	0	0	0	0	0	0	0	0	0	0
Cephaliophora	0	0	0	0	0.00259	0.00961	0	0	0	0	1.82	0.938	0.395	0.0828	0.579	0.0103	0.84	0.428	0	0	0	0	0	0	0	0	0	0	0	0	0	0	0	0	0	0	0	0	0	0	0.00259	0.00776	0.00517	0	0.0207	0	0	0	0.044
Gaertneriomyces	0	0	0	0	0	0.0128	0	0	0	0	0	0	0	0	0	0	0	0	0	0	0	0	0	0	0	0	0	0	0	0.0872	0	0	0	0	0	0	0	0	0	0	0	0	0	0	0	0	0.0207	0.00259	0
Drechslera	0	0	0	0.00259	0	0	0	0	0	0	0.00597	0.00827	0	0.00259	0	0	0	0	0	0	0	0.00259	0	0	0	0	0	0	0	0	0	0	0	0	0	0	0	0	0	0.0181	0.29	0	0.0879	0.235	0	0	0	0	0
Geopora	0	0	0	0	0	0	0	0	0	0	0	0	0	0	0	0	0	0	0	0	0	0	0	0	0	0	0	0	0	0	0	0	0	0	0	0	0	0	0	0	0	0	0	0	0	0	0	0.484	0.644
Glaciozyma	0	0	0	0	0	0	0	0	0	0	0	0	0	0	0	0	0	0	0	0	0	0	0	0	0	0	0	0	0	0	0	0	0	0	0.0491	0	0	0	0	0	0	0	0	0	0	0	0	0.0233	0
Colletotrichum	0.0181	0.016	0	0	0	0	0.00259	0	0	0	0	0	0	0	0	0.0181	0	0	0	0	0	0	0	0	0.00517	0.00517	0.00776	0	0	0	0	0	0	0	0	0	0	0	0	0.00517	0	0.0129	0	0	0	0	0	0	0
Efibulobasidium	0	0	0	0	0	0	0	0	0	0	0	0	0	0	0	0	0	0	0	0	0	0	0	0	0	0	0	0	0	0	0	0	0	0.153	0	0	0	0	0	0	0	0	0	0	0	0	0	0	0
Chloridium	0	0.0032	0	0.323	0	0	0	0	0	0	0	0	0	0	0	0	0	0	0	0	0	0	0	0	0	0	0	0	0	0	0	0	0	0	0	0	0	0	0	0	0	0	0	0	0	0	0	0	0
Deconica	0	0	0	0.00776	0	0	0	0	0	0	0.0119	0	0.00359	0.00517	0.00259	4.57	0.00286	0	0.032	0.0569	0	0	0	0	0.00259	0.00259	0	0	0	0	0	0	0	0	0	0	0	0	0	0	0	0.00517	0.00517	0	0	0.0414	0	0.00517	0
Corticium	0	0	0	0.0465	0	0.0128	0.00259	0.0595	0	0	0	0	0	0	0	0	0	0	0	0	0	0	0	0	0	0	0	0	0	0	0	0	0	0	0	0	0	0	0	0	0	0	0	0	0	0	0	0	0
Fibulochlamys	0	0.0064	0.0776	0.0672	0	0	0	0	0	0	0	0	0	0	0	0	0	0	0	0	0	0	0	0	0	0	0	0	0	0	0	0	0	0	0	0	0	0	0	0.00259	0	0.00776	0	0	0	0	0	0	0
Solicoccozyma	7.41	4.12	0.822	1.14	0.0543	0.439	0.0207	0.261	0.23	0.0517	0.176	0.0717	0.0108	0.0103	0.0259	0.00776	0.00286	0.0575	0	0.0129	0.0103	0.00259	0	0	0	0.00259	0.00259	0.0207	0	0	0	0	0	0	0	0	0	0	0	5.02	1.18	2.72	1.83	6.67	0	0.0362	0	0	0
Chytriomyces	0	0	0	0	0	0	0	0	0	0	0	0	0.212	0	0.0543	0	0	0	0	0.0259	0	0	0	0	0	0	0	0	0	0	0	0	0.0388	0	0.0181	0	0	0	0.582	0	0	0	0	0	0	0	0	0	0
Russula	0	0	0	0	0.0388	0	0	0	0	0	0	0	0	0	0.044	0.0672	0.0143	0	0	0.0284	0	0	0	0	0	0	0	0	0	0	0	0	0	0	0	0	0	0	0	0	0	0.00259	0	0	0	0	0	0	0
Hyalorbilia	0	0	0.00259	0	0.0181	0.032	0.00259	0.0155	0.0181	0	0	0	0.0108	0	0.00259	0	0	0	0	0.00259	0.0336	0.00259	0.0308	0.0181	0.00259	0.00259	0.00517	0	0.0621	0.0331	0.0207	0.409	0.075	0.0569	0.0336	0	0.0129	0.0802	0.119	0	0	0	0	0	0	0	0	0	0
Setosphaeria	0	0	0	0	0	0	0	0	0	0	0	0.00276	0.00359	0	0.0103	0.256	0.00286	0.00639	0.00291	0	0	0	0	0	0	0	0	0	0	0	0	0	0	0	0	0	0	0	0	0	0	0	0	0	0.14	0.678	0.215	1.25	0.0879
Chrysosporium	0.00776	0	0.0103	0	0.0129	0.00641	0	0.00776	0.0129	0	0	0	0	0	0	0	0	0	0	0	0.00259	0	0	0	0	0	0	0.00517	0	0	0	0	0	0	0	0	0	0	0	0	0	0.0388	0	0	0	0	0	0	0.0362
Cylindrocarpon	0	0	0.00259	0.181	0.675	0	0	0	0	0	0	0.00276	0	0.447	1.89	2.21	0	0	0	0	0	0.00776	0	0	0	0	0	0	0.0207	0.0511	0	0	0	0.0103	0	0	0	0	0	0.0103	0.0957	0.282	0	0	0.031	2.36	0.0595	0.171	0
Cyathus	0.00259	0	0	0.0517	0	0	0.00259	0	0	0	0	0	0.198	0	0	0	0	3.54	0	0	0	0	0	0	0	0	0	0	0	0	0	0	0	0.044	0	0	0	0	0	0	0	0	0	0	0	0	0	0	0
Pleospora	0	0	0	0	0	0	0	0	0	0	0	0	0	0	0	0	0	0	0	0	0	0.0233	0	0	0	0	0	0	0	0	0	0	0	0	0	0	0	0	0	0	0	0	0	0	0	0	0	0	0
Pleurocatena	0	0	0	0	0	0	0	0	0	0	0	0	0	0	0	0	0	0	0	0	0	0	0	0	0	0	0	0	0	0	0	0	0.0155	0	0	0	0.0544	0	0.0362	0	0	0	0	0	0	0	0	0	0
Piptocephalis	0	0	0	0	0.00776	0.00961	0.00259	0	0.0155	0.00517	0	0	0	0	0	0	0	0	0	0	0	0	0	0	0	0	0	0	0	0	0	0	0	0	0	0	0	0	0	0	0	0	0	0	0	0	0	0	0
Verticillium	0	0	0	0	0	0	0	0	0	0	0	0	0	0	0	0	0	0	0	0	0	0	0	0	0	0	0	0	0	0	0	0.248	0	0	0	0	0	0	0	0	0	0	0	0	0	0	0	0	0.044
Spegazzinia	0	0	0	0	0	0	0.00259	0	0	0	0	0	0	0	0	0	0	0	0	0	0	0	0	0	0	0	0	0	0	0	0	0	0	0	0	0	0	0	0	0.00259	0	0	0	3.93	0	0	0	0	0
Plenodomus	0	0	0	0	0.0388	0.0705	0	0	0	0	0	0	0	0.116	0	0	0	0	0	0	0	0.0155	0	0	0	0	0	0	0	0.0812	0	0.385	0.0828	0.106	0	0.0431	0.0362	0	0	0.00259	0	0.00259	0	0	0	0	0	0	0
Sphaerellopsis	0	0	0	0	0	0	0	0	0	0	0	0	0	0.00259	0.0181	0.0181	0	0	0	0.0207	0	0	0	0	0	0	0	0	0	0	0	0	0	0	0	0	0	0	0	0	0	0	0	0	0	0	0	0	0
Venturia	0	0	0	0	0	0	0	0	0	0	0	0	0	0	0.00259	0	0	0	0	0	0.0207	0	0	0	0	0.00517	0.0776	0.00776	0.0103	0	0	0	0	0	0	0	0	0	0	0	0	0	0	0	0	0	0	0	0
Wickerhamomyces	0.0259	0	0	0	0	0	0	0	0	0	0	0	0	0	0	0	0	0	0	0	0	0	0	0	0	0	0	0	0	0	0	0	0	0	0	0	0.00518	0	0	0	0	0	0	0	0	0	0	0	0
Perenniporia	0	0	0.0181	0	0	0	0	0	0	0	0	0	0	0	0	0.0181	0	0	0	0	0	0	0	0	0	0	0	0	0	0	0	0	0	0	0	0	0	0	0	0.0103	0	0	0.0103	0	0	0	0	0	0
Westerdykella	0	0	0	0	0	0	0	0	0	0	0	0	0	0	0	0	0	0	0	0	0	0	0	0	0	0.031	0	0	0	0	0	0	0	0	0	0	0	0	0	0	0	0	0	0	0	0	0	0	0
Petriella	0	0	0	0	0	0	0	0	0	0	0	0	0	0.00259	0	0	0	0	0	0	0	0	0	0	0	0	0	0	0	0	0	0	0	0	0	0	0	0	0	0	0	0.0905	0	0	0.00259	0	0	0	0
Wojnowiciella	0	0	0	0	0.00776	0	0	0	0	0	0	0	0	0	0	0	0.00286	0	0	0	0	0.0259	0	0	0	0	0.00259	0	0	0	0	0	0	0	0	0	0	0	0	0	0	0	0	0	0	0	0	0	0.0181
Zopfiella	0	0	0	0	0	0	0	0	0	0	0	0	0	0	0	0	0	0	0	0	0.843	0.031	0	0.367	0.0284	0.0647	0.0543	0.328	0.0181	0	0.075	0	0	0	0	0.0242	0	0	0	0	0	0	0	0	0	0	0	0	0
Zymoseptoria	0	0	0	0	0	0	0	0	0	0	0	0	0	0	0	0	0	0	0	0	0	0	0	0	0.00776	0	0	0.0233	0	0	0	0	0	0	0	0	0	0	0	0	0	0	0	0	0	0	0	0	0
Symbiotaphrina	0	0	0	0	0	0	0	0	0	0	0	0	0	0	0	0	0	0	0	0	0	0	0	0	0	0	0	0	0	0	0	0	0	0	0	0	0	0	0	0	0.0259	0	0.00259	0	0	0	0	0	0
Xenopolyscytalum	0	0	0	0	0.0491	0	0	0	0	0	0	0	0	0	0	0	0	0	0	0	0	0	0	0	0	0	0	0	0	0	0	0	0	0	0	0	0	0	0	0	0	0	0	0	0	0	0	0	0
Subramaniula	0	0	0	0	0	0	0	0	0	0	0	0	0	0	0	0	0	0	0	0	0	0	0	0	0	0	0	0	0	0	0	0	0	0	0.0284	0	0	0	0	0	0	0	0	0	0	0	0	0	0
Sporormiella	0	0	0	0	0	0	0	0	0	0	0	0	0	0	0	0	0	0	0	0	0	0.00259	0.0463	0.0103	0	0.00259	0	0	0.147	0	0	0	0	0	0	0	0	0	0	0	0	0	0	0	0	0	0	0	0
Stachybotrys	0	0	0	0	0	0	0	0	0	0	0	0	0	0	0	0	0	0	0	0	0.00776	0	0	0	0	0	0	0.00517	0	0	0.0155	0	0	0.0362	0	0.0188	0	0	0	0	0	0	0	0	0	0	0	0	0
Sphaerulina	0	0	0	0	0	0	0	0	0	0	0	0	0	0	0	0	0	0	0	0	0	0.0129	0	0	0	0	0	0	0.00517	0	0	0	0	0.0259	0	0	0	0	0	0	0	0	0	0	0	0	0	0	0
Telasphaerula	0	0	0	0	0	0	0	0	0	0	0	0	0	0	0	0.00259	0	0	0	0	0	0	0	0	0	0	0	0	0	0	0	0	0	0	0	0	0	0	0	0	0	0	0	0	0	0	0	0.0129	0.0259
Virgaria	0	0	0	0	0	0	0	0	0	0	0	0	0	0	0	0	0	0	0	0	0	0	0	0	0	0	0	0	0	0	0	0	0	0	0	0	0	0	0	0	0	0	0.0465	0	0	0	0	0	0
Stephanonectria	0	0	0	0	0	0	0	0	0	0	0	0	0	0	0	0	0	0	0	0	0	0	0	0.00259	0	0	0	0	0	0.015	0.0233	0.134	0	0	0.362	0.21	0.088	0.0414	0.352	0	0	0	0	0	0	0	0	0	0
Stomiopeltis	0	0	0	0	0	0	0	0	0	0	0	0	0	0	0	0	0	0	0	0	0.0517	0.137	0	0	0	0	0	0	0	0	0	0	0	0	0	0	0	0	0.00776	0	0	0	0	0	0	0	0	0	0
Phellodon	0	0	0	0	0	0	0	0	0	0	0	0	0	0	0	0	0	0	0	0	0	0	0	0	0	0	0	0	0	0	0	0	0	0	0	0	0	0	0	0	0	0	0.0336	0	0	0	0	0	0
Stagonosporopsis	0	0	0	0	0	0	0	0	0	0	0	0	0	0	0	0	0	0	0	0	0.0465	0.0259	0	0.0931	0	0.101	0	0.0465	0.00259	0	0	0	0	0.0155	0	0	0	0.00517	0	0	0	0	0	0	0	0	0	0	0
Ramophialophora	0	0	0	0	0	0	0	0	0	0	0	0	0	0	0	0	0	0	0	0	0	0	0	0	0	0	0	0	0	0	0	0	0	0	0.031	0.0538	0	0	0	0	0	0	0	0	0	0	0	0	0
Tomentellopsis	0	0.0128	0	0	0	0.0032	0	0	0	0.134	0	0.00552	0.00719	0	0	0	0	0	0	0	0	0	0	0	0	0	0	0	0	0	0	0	0	0	0	0	0	0	0	0	0	0	0.256	0.116	0	0	0	0	0
Rhizoclosmatium	0	0	0	0	0	0	0	0	0	0	0	0	0	0	0	0	0	0	0	0	0	0	0	0	0	0	0	0	0	0	0	0	0	0	0	0	0	0	0	0	0	0	0	0	0	0	0.0284	0	0
Torula	0	0	0	0	0.00259	0	0	0	0	0	0	0	0	0	0	0	0	0	0	0	0.0621	0.228	0	0	0.22	0.0802	0.0103	0.00517	0.0155	0	0	0	0	0	0	0	0	0	0	0	0	0	0	0	0	0	0	0	0
Pyxidiophora	0	0	0	0	0	0	0	0	0	0	0	0.00827	0	0	0	0	0	0	0	0	0	0	0	0	0	0	0	0	0	0	0	0	0	0	0	0	0	0	0	0	0.0155	0	0	0	0	0	0	0	0
Scedosporium	0	0	0	0	0	0	0	0	0	0	0	0	0	0	0	0	0	0	0	0	0	0	0	0.044	0	0.00259	0.00776	0	0	0	0	0	0	0	0	0	0	0	0	0	0	0	0	0	0	0	0	0	0
Tomentella	0	0	0	0	0	0	0	0	0	0	0.0119	0	0	0	0	0	0	0	0	0	0	0	0	0	0	0	0	0	0	0	0	0	0	0	0	0	0	0	0	0	0	0	0	0.0207	0	0	0	0	0
Pyrenochaeta	0	0.016	0	0	0	0	0	0	0	0	0	0	0	0	0	0	0	0	0	0	0	0.00259	0	0.0155	0.0802	0.0233	0	0	0.0233	0	0	0	0	0	0	0	0	0	0	0	0	0	0	0	0	0	0	0	0
Triparticalcar	0	0	0	0	0	0	0	0	0	0	0	0	0	0	0	0	0	0	0	0	0	0	0	0	0	0	0	0	0	0.012	0	0	0	1.25	0	0	0	0	0	0	0	0	0	0	0	0	0	0	0
Sampaiozyma	0	0	0	0	0	0	0	0	0	0	0	0	0	0	0	0	0	0	0	0	0	0.00517	0	0	0	0.00776	0	0	0.0103	0	0	0	0	0	0	0	0	0	0	0	0	0	0	0	0	0	0	0	0
Tricharina	0	0	0	0	0	0	0	0	0	0	0	0	0	0	0	0	0	0	0	0	0	0	0	0	0	0	0	0	0	0	0	0	0	0	0	0	0	0	0	0	0	0	0	0	0	0	0	0	0.292
Rutstroemia	0	0	0	0	0	0.032	0	0.00517	0.0103	0.00776	0	0	0	0	0	0	0	0	0	0	0	0	0	0	0	0	0	0	0	0	0	0	0	0	0	0	0	0	0	0	0	0	0	0	0	0	0	0	0
Rhodotorula	0	0	0	0	0	0	0	0	0	0	0	0	0	0	0	0	0	0	0	0	0	0	0	0	0	0	0	0	0	0	0	0	0	0	0	0	0	0.031	0	0	0	0	0	0	0	0	0	0	0
Rhizopus	0	0	0	0	0.00517	0	0	0	0	0	0.0239	0.0303	0.0719	0.00259	0.0284	0.0414	0.0114	0.016	0.0466	0.0129	0	0	0	0	0	0	0	0.0129	0	0	0.0155	0.0103	0.00259	0.00517	0.0155	0.0108	0	0	0	0	0	0	0	0	0	0	0	0.0155	0.00259
Saccharomycopsis	0	0	0	0	0	0	0	0	0	0	0	0	0	0	0	0	0	0	0	0	0.00259	0	0	0	0.00776	0.00259	0	0.0103	0	0	0	0	0	0	0	0	0	0	0	0	0	0	0	0	0	0	0	0	0
Trichophyton	0	0	0	0	0	0	0	0	0	0	0	0	0	0	0	0	0	0	0	0	0.0957	0	0	0	0	0	0.0129	0.0103	0	0	0	0	0	0	0	0	0	0	0	0	0	0	0	0	0	0	0	0	0.0129
Saitozyma	0	0	0	0	0	0	0	0	0	0	0	0	0	0	0	0	0	0	0	0.00259	0	0.00259	0	0	0	0	0	0.00259	0	0	0	0	0	0	0	0	0	0	0	0	0	0	0	0	0	0	0	0	0
Rhizopogon	0.0129	0.0128	0.00259	0	0	0	0	0	0	0	0	0	0	0	0	0	0	0	0	0	0	0	0	0	0	0	0	0	0	0	0	0	0	0	0	0	0	0	0	0	0	0.00776	0	0	0	0	0	0	0
Tricholoma	0	0	0	0	0	0	0	0	0	0	0	0	0	0	0	0	0	0	0	0	0	0	0	0	0	0	0	0	0	0	0	0	0	0	0	0	0	0	0	0	0	0	0.0207	0.00776	0	0	0	0	0
Serpula	0	0	0.0103	0	0	0.032	0	0	0	0.0155	0	0	0	0	0	0	0	0	0	0	0	0	0	0	0	0	0	0	0	0	0	0	0	0	0	0	0	0	0	0	0.00517	0	0	0	0	0	0	0	0
Thelonectria	0	0	0	0	0	0	0	0	0	0	0	0	0	0	0	0	0	0	0	0	0.0207	0.00259	0	0.0103	0	0	0	0	0.00259	0	0	0	0	0	0	0	0	0	0	0	0	0	0	0	0	0	0	0	0
Septoriella	0	0	0	0	0	0	0	0	0	0	0	0	0	0	0	0	0	0	0	0.00259	0	0.00517	0	0.0491	0	0.00776	0	0	0	0	0.00776	0	0	0	0	0	0	0	0	0	0	0	0	0	0	0	0	0	0
Thyrostroma	0	0	0	0	0	0	0	0	0	0	0	0	0	0	0	0	0	0	0	0	0	0	0	0	0.0233	0	0	0	0	0	0	0	0	0	0	0	0	0	0	0	0	0	0	0	0	0	0	0	0
Protostropharia	0.00517	0	0	0	0	0	0	0	0	0	0	0.0358	0.00359	0.0129	0	0.00776	0	0.0287	0	0.0388	0	0	0	0	0	0	0	0	0	0	0	0	0	0	0	0	0	0	0	0	0	0	0	0	0	0	0	0	0
Sistotrema	0.00517	0	0	0	0	0.112	0	0.166	0	0.0543	0	0.00276	0	0	0	0	0	0	0	0	0	0	0	0	0.031	0	0	0	0	0	0	0	0	0	0	0	0	0	0	0.0129	0	0.0284	36.1	0.0129	0	0	0	0	0
Valsa	0	0	0	0	0	0	0	0	0	0	0	0	0	0	0	0.00517	0	0	0	0	0	0	0	0	0	0	0	0	0	0	0	0.00259	0	0	0	0	0	0	0	0	0	0	0	0	0	0	0	0.0595	0.00517
Ustilago	0	0	0	0	0	0	0	0	0	0	0	0	0	0.00517	0	0	0.00571	0	0	0.0388	0	0	0	0	0.00259	0.00259	0.0103	0.00259	0.00259	0	0	0	0	0	0	0	0	0	0	0	0	0	0	0	0	0.00776	0	0	0
Postia	0.00517	0	0	0	0.0336	0	0	0	0	0	0	0	0	0	0	0	0	0	0	0	0	0	0	0	0	0	0	0	0	0	0	0	0	0	0	0	0	0	0	0.044	0	0.00776	0	0	0	0	0	0	0
Septoria	0	0	0	0	0	0	0	0	0	0	0	0	0	0	0	0	0	0	0	0	0	0	0	0	0	0	0	0	0.303	0	0	0	0	0	0	0	0	0	0	0	0	0	0	0	0	0	0	0	0
Tuber	0	0	0	0	0	0	0	0	0	0	0.0568	0	0	0.00517	0	0	0	0	0	0	0	0	0	0	0	0	0	0	0	0	0	0	0	0	0	0	0	0	0	0	0	0	0	0	0	0	0	0	0
Pterula	0	0	0	0.00259	0	0	0	0.00776	0	0	0	0	0	0	0	0	0	0	0	0	0	0	0	0	0	0	0	0	0	0	0	0	0	0	0	0	0	0	0	0	0.00259	0	0	0.00776	0	0	0	0	0
Tolypocladium	0	0	0	0	0.00259	0	0	0	0	0	0	0	0	0	0	0	0	0	0	0	0	0	0	0	0	0	0	0	0	0	0	0	0	0	0	0	0	0	0.0259	0	0	0.186	0	0	0	0	0	0	0
Sclerotinia	0	0	0	0	0	0	0	0	0	0	0	0	0	0	0	0	0	0	0	0	0	0.0129	0	0	0	0	0	0	0	0	0	0	0	0	0	0	0.186	0	0	0	0	0	0	0	0	0	0	0	0
Sclerotium	0	0	0	0.0155	0	0.0128	0	0.0388	0	0	0	0	0	0	0	0	0	0	0	0	0	0	0	0	0	0	0	0	0	0	0	0	0	0	0	0	0	0	0	0	0	0	0	0	0	0	0	0	0
Pseudopyrenochaeta	0.0362	0	0	0	0	0	0	0	0	0	0	0	0	0	0	0	0	0	0	0	0	0	0	0	0	0	0	0	0	0	0	0	0	0	0	0	0	0	0	0	0	0	0	0	0	0	0	0	0
Tilletia	0	0	0.0259	0	0	0	0	0	0	0	0	0	0	0	0	0	0	0	0	0	0	0	0	0	0	0	0	0	0	0	0	0	0	0	0	0	0	0	0	0	0	0	0	0	0	0	0	0	0
Psilocybe	0.0129	0.0288	0	0	0	0.0256	0	0	0	0.0129	0.0538	0.0634	0.0287	0.0181	0.106	0	0	0.0415	0.105	0.0181	0	0	0	0	0	0	0	0	0	0	0	0	0	0	0	0	0	0	0	0	0	0	0	0	0.00776	0	0	0	0
Pseudotricharina	0	0	0	0	0	0	0	0	0	0	0	0	0	0	0	0	0	0	0	0	0	0	0	0	0	0	0	0	0	0	0	0	0	0	0	0	0	0	0	0	0	0	0	0	0	0	0	0	0
Peniophora	0	0	0.0129	0.0181	0	0	0	0.00259	0	0	0	0.0138	0	0	0	0	0	0	0	0	0	0	0	0	0	0	0	0	0	0	0	0	0	0	0	0	0	0	0	0.00776	0	0	0.0181	0.00259	0	0	0	0	0
Crinipellis	0	0	0	0	0	0	0	0	0	0	0	0	0	0.497	0	0	0	0	0	0	0	0	0	0	0	0	0	0	0	0	0	0	0	0	0	0	0	0	0	0	0	0	0	0	0	0	0	0	0
Conlarium	0	0	0	0	0	0	0	0	0	0	0	0	0	0	0	0	0	0	0	0	0	0	0	0	0	0	0	0	0	0	0	0	0	0	0	0	0	0	0	0.0336	0.0259	0.116	0	0	0	0	0	0	0
Coemansia	0	0	0	0	0	0	0	0	0	0	0	0	0	0	0	0	0	0	0	0	0	0	0	0	0	0	0	0	0	0	0	0	0	0	0	0	0	0	0	0	0	0	0	0	0	0	0	0	0.0672
Cymostachys	0	0	0	0	0	0	0	0	0	0	0	0	0	0	0	0	0	0	0	0	0	0	0	0	0	0	0.0129	0.00517	0.00259	0	0	0	0	0	0	0	0	0	0	0	0	0	0	0	0	0	0	0	0
Daldinia	0	0.0032	0	0	0.00776	0.0417	0	0	0.0336	0	0	0	0	0	0	0	0	0	0	0	0	0	0	0	0	0	0	0	0	0	0	0	0	0	0	0	0	0	0	0	0	0	0	0	0	0	0	0	0
Cystolepiota	0	0	0.00259	0	0.00259	0.0192	0	0.00517	2.03	0	0	0	0	0	0	0	0	0	0	0	0	0	0.0308	0	0	0	0	0	0	0	0	0	0	0	0	0.00538	0	0	0	0	0	0	0	0	0	0	0	0	0
Cystofilobasidium	0	0	0	0	0	0	0	0	0	0	0	0	0	0.00517	0.00517	0	0	0	0	0	0.398	0.905	0.0617	0.0698	1.35	2.22	0.274	0.631	3.15	0.141	0.378	0.0233	0.0284	0.0284	0.0517	0	0	0	0	0	0	0	0	0	0	0	0	0	0
Cheilymenia	0.101	0	0	0	0	0.0641	0.0362	0	0.0103	0	0	0	0	0	0	0	0	0	0	0	0	0	0	0	0	0	0.00776	0	0	0	0	0	0	0	0	0	0	0	0	0	0	0	0	0	0	0	0	0	0
Chalara	0	0	0.00776	0.378	0.0698	0	0	0	0	0	0	0	0.00359	0	0	0.0388	0	0	0.00874	0.0698	0	0	0	0	0	0	0	0	0	0	0	0	0	0	0	0	0	0	0	7.68	1.28	0.838	0	0.00259	0.0336	0	0	0	0
Chaetosphaeria	1.29	1.83	0.142	1.31	0.0129	0	0	0.0103	0	0	0.00299	0	0	0	0.0155	0.0983	0	0.00319	0.562	0.235	0	0	0	0	0	0	0	0	0	0	0	0	0	0	0	0	0	0	0	0.0284	0.0388	0.116	0	0.365	0	0.0103	0	0	0
Chordomyces	0	0	0	0	0	0	0	0	0	0	0	0	0.00359	0	0	0	0	0	0	0	0.0155	0.0129	0	0	0	0.00259	0	0	0	0.123	0.031	0.0776	0	0.233	0.295	0	0.0544	0.116	0.0388	0	0	0	0	0	0	0	0	0	0
Cleistothelebolus	0	0	0	0.0103	0	0	0	0	0	0	0	0	0	0.00776	0.0129	0	0	0	0	0	0.0181	0	0	0.0181	0	0.00259	0.00259	0	0.00776	0	0.0336	0	0	0	0.0491	0.0431	0.0336	0	0	0.00259	0	0	0	0	0	0	0	0	0
Clavulinopsis	0	0	0	0	0	0	0	0	0	0	0	0	0	0	0	0	0	0	0	0	0	0	0	0	0	0	0	0	0	0	0	0	0	0	0	0	0	0	0	0	0	0	0	0	0	0	0	0.0491	0
Clavaria	0	0	0	0	0	0	0	0	0	0	0	0	0	0	0	0	0	0	0	0	0	0	0	0	0	0	0	0	0	0	0	0	0	0	0	0	0	0	0	0	0	0	0	0.0233	0	0	0	0	0
Debaryomyces	0	0	0.00259	0	0	0	0	0	0	0	0	0	0	0	0	0	0	0	0	0	0	0	0	0	0	0	0	0	0	0	0	0	0	0.00517	0	0.0242	0	0	0.031	0	0	0	0	0	0	0	0	0	0
Galiicola	0	0	0	0	0	0	0	0	0	0	0	0	0	0	0	0	0	0	0	0	0	0	0	0	0	0	0	0	0	0	0	0	0	0	0	0	0	0	0	0	0	0	0	0	0	0	0	0	0.0388
Erythricium	0	0	0	0	0	0	0	0	0	0	0	0	0	0	0	0	0	0	0	0	0	0	0	0	0	0	0	0	0	0	0	0	0	0	0	0	0	0	0	0	0	0	0	0.163	0	0	0	0	0
Erysiphe	0	0	0	0	0	0	0	0	0	0	0	0	0	0	0	0	0	0	0	0	0	0	0	0	0	0	0	0	0	0	0	0.0103	0	0.0181	0	0.0108	0	0.0181	0	0	0	0	0	0	0	0	0	0	0
Gamsia	0	0	0	0	0	0	0	0	0	0	0	0	0	0	0	0	0	0	0	0	0	0	0	0	0	0	0	0	0	0	0.215	0.0698	0.0362	0	0	0.145	0	0	0	0	0	0	0	0	0	0	0.00517	0	0
Geastrum	0	0	0	0	0	0	0	0	0	0	0	0	0	0	0	0	0	0	0.00874	0	0	0	0	0	0	0	0	0.00259	0	0	0	0	0	0	0	0	0	0	0	0	0	0	0	0	0	0	0	0.0181	0
Gautieria	0	0	0	0.00517	0.0129	0	0.0129	0	0	0	0	0	0	0	0	0	0	0	0	0	0	0	0	0	0	0	0	0	0	0	0	0	0	0	0	0	0	0	0	0	0	0	0	0	0	0	0	0	0
Gamsylella	0	0	0	0	0	0	0	0	0.0181	0	0	0	0	0	0	0	0	0	0	0	0	0	0	0	0	0	0.0233	0	0	0	0	0	0	0	0	0	0	0	0	0	0	0	0	0	0	0	0	0	0
Derxomyces	0	0	0	0	0	0	0	0	0	0	0	0	0	0	0	0	0	0	0	0	0	0	0	0	0	0	0	0	0	0	0.0129	0.0181	0	0.00517	0	0	0.0129	0	0	0	0	0	0	0	0	0.00776	0	0.0103	0
Densospora	0	0	0	0	0	0	0	0	0	0	0	0	0.00359	0	0	0.00259	0	0	0	0	0	0.00259	0	0	0	0	0	0	0	0	0	0	0	0	0	0	0	0	0	0	0	0	0	0	0	0	0.0931	0	0
Dendryphion	0	0.0032	0	0	0	0	0	0	0.00517	0	0	0.00276	0	0	0	0	0	0	0	0	0.0284	0.0181	0	0.00259	0	0.00517	0	0.00517	0.0284	0	0	0	0	0	0	0	0	0	0	0	0.00259	0	0	0	0	0	0	0	0
Disarticulatus	0	0	0	0	0	0	0	0	0	0	0	0	0	0	0	0	0	0	0	0	0	0	0	0	0	0	0	0	0	0	0	0	0	0	0.0621	0	0	0	0.0362	0	0	0	0	0	0	0	0	0	0
Entorrhiza	0	0	0	0	0	0	0	0	0	0	0	0	0	0	0	0	0	0	0	0	0	0	0	0	0	0	0	0	0	0	0	0	0.0233	0	0	0.0969	0.316	0	0.0828	0	0	0	0	0	0	0	0	0	0
Endochytrium	0	0	0	0	0	0	0	0	0	0	0	0	0	0.00517	0	0	0	0	0	0	0	0	0	0	0	0	0	0	0	0	0	0	0	0	0	0	0	0	0	0	0	0	0	0	0	0.0233	0	0	0
Drosophila	0.00259	0	0	0	0	0	0	0	0	0	0	0	0	0	0	0	0	0	0	0	0	0	0	0	0	0	0	0	0	0	0	0	0	0	0	0	0	0	0	0	0	0	0	0	0.031	0	0	0	0
Anthostomella	0	0	0	0	0	0	0.00259	0	0	0	0.00896	0	0	0	0	0	0	0	0	0	0	0	0	0	0	0	0	0	0	0	0	0	0	0	0	0	0	0	0	0	0	0	0	0.308	0	0	0	0	0
Antarctomyces	0	0	0	0	0	0	0	0	0	0	0	0	0	0	0	0	0	0	0	0	0	0	0	0	0	0	0	0.00259	0	0.358	0	0	0	0	0	0	0.0932	0	0	0	0	0	0	0	0	0	0	0	0
Amaurodon	0	0	0	0	0	0	0	0	0	0	0	0	0	0	0	0	0	0	0.0349	0	0	0	0	0	0	0	0	0	0	0	0	0	0	0	0	0	0	0	0	0	0	0	0	0	0	0	0	0	0
Apodus	0	0	0	0	0	0	0	0	0	0	0	0	0	0	0	0	0	0	0	0	0.0207	0	0	0	0.00259	0.00259	0.00517	0	0	0	0	0	0	0	0	0	0	0	0.0103	0	0	0	0	0	0	0	0	0	0
Arrhenia	0	0.0064	0	0.0181	0	0	0	0	0	0	0	0	0	0	0	0	0	0	0.0116	0	0	0	0	0	0	0	0	0	0	0	0	0	0	0	0	0	0	0	0	0.00517	0	0.00259	0.0672	0	0	0	0	0	0
Arnium	0	0	0	0	0	0	0	0	0	0	0	0	0	0	0	0	0	0	0	0	0	0.00259	0	0.0155	0	0	0	0.00776	0	0	0	0	0	0	0	0	0	0	0	0	0	0	0	0	0	0	0	0	0
Arachniotus	0	0	0	0	0	0	0	0	0	0	0	0.011	0.0108	0	0	0	0	0	0	0.00259	0	0	0	0	0	0	0	0	0	0.0751	0	0	0	0.0388	0	0	0	0	0.0621	0	0	0	0	0	0	0	0	0	0.0233
Agrocybe	0.00776	0.0608	0.00259	0.0129	0	0	0	0	0	0	0	0	0	0	0	0	0	0	0	0	0	0	0	0	0	0	0	0	0	0	0	0	0	0	0	0	0	0	0	0.00259	0	0	0	0	0	0	0	0	0
Acrostalagmus	0	0	0	0	0	0	0	0	0	0	0	0	0	0	0	0	0	0	0	0	0.0957	0.0155	0	0.00259	0	0.0181	0.0103	0.00259	0	0.0331	0.0284	0.69	0.0233	0	0.163	0.132	0.0155	0.0284	0	0	0	0.00259	0	0	0	0	0	0	0
Acaulium	0	0	0	0	0	0	0	0	0	0	0	0	0.0216	0	0	0	0	0	0	0	0	0	0	0	0	0	0	0	0	0.12	0.0103	0.0853	0.0621	0.0776	0.0284	0.285	0.0544	0.0129	0.0879	0	0	0	0	0	0	0	0	0	0
Aleuria	0.768	2.82	0.00259	0	1.97	4.28	0.233	7.97	0.109	1.06	0.00299	0	0	0.00776	0.00259	0	0	0.84	0	0	0	0	0.17	0.37	0.0569	0.00776	0.266	0.00517	0	0	0.0207	0	0	0	0	0	0	0	0	1.01	0.659	4.27	0	0	0	0	0	0	0
Alogomyces	0	0	0	0	0	0	0	0	0	0	0	0	0	0	0	0	0	0	0	0	0	0	0	0	0	0	0	0	0	0.135	1.13	0	0.277	0.215	0.0414	0.42	0.153	0	1.56	0	0	0	0	0	0	0	0	0	0
Allomyces	0	0	0	0	0	0	0	0	0	0	0	0	0	0	0	0	0	0	0	0	0	0	0	0	0	0	0	0	0	0	0	0	0	0	0	0	0	0	0	0	0	0	0	0	0	0	0.0155	0	0
Aleurodiscus	0	0	0	0	0	0	0	0	0	0	0	0	0	0	0	0	0	0	0	0	0	0	0	0	0	0	0	0	0	0	0	0	0	0	0	0	0	0	0	0	0	0	0.0259	0	0	0	0	0	0
Arthroderma	0	0	0	0	0	0	0	0	0	0	0	0	0	0	0	0	0	0	0	0	0	0	0	0	0	0	0	0	0	0	0	0	0	0	0	0	0	0	0	0	0	0.0828	0	0	0	0	0	0	0
Candida	0	0	0	0	0	0	0	0	0	0	0.00597	0	0	0	0	0.0414	0	0	0.00582	0.00776	0	0	0	0	0	0	0	0	0	0	0	0	0	0	0	0	0	0	0	0.00517	0	0.00259	0	0	0	0	0	0	0.0724
Calyptella	0	0	0	0	0	0	0	0	0	0.044	0	0	0	0	0	0	0	0	0	0	0	0	0	0	0	0	0	0	0	0	0	0	0	0	0	0	0	0	0	0	0	0	0	0	0	0	0	0	0
Boubovia	0	0	0	0	0	0	0	0	0	0	0	0	0	0	0	0	0	0	0	0	0	0	0	0	0	0	0	0	0	0	0	0	0	0	0	0	0	0	0	0	0	0	0	0	0	0	0	3	0
Castanediella	0	0	0	0	0	0	0	0	0	0.287	0	0	0	0.00776	0	0	0	0	0	0	0	0	0	0	0	0	0	0	0	0	0	0	0	0	0	0	0	0	0	0.0569	0	0.0103	0	0	0	0	0	0	0
Chaetomidium	0	0	0	0	0	0	0	0.0129	0.0284	0.00517	0.0119	0.0441	0	0	0.00517	0	0	0	0	0.00517	0	0	0	0	0	0	0	0	0	0	0	0.0103	0	0	0	0	0.0725	0.0233	0	0	0	0	0	0	0	0	0	0	0
Catenophlyctis	0	0	0	0	0	0	0	0	0	0	0	0	0	0	0.0155	0.00517	0	0.016	0	0	0	0	0	0	0	0	0	0	0	0	0	0	0	0	0	0	0	0	0	0	0	0	0	0	0.00259	0	0	0.0388	0
Catenochytridium	0	0	0	0	0	0	0	0	0	0	0	0	0	0	0	0.00259	0	0	0	0	0	0	0	0	0	0	0	0	0	0	0	0	0	0	0	0	0	0	0	0	0	0.00517	0.00517	0.0233	0	0	0	0	0
Bauerago	0	0	0	0	0	0	0	0	0	0	0	0	0.00719	0.0336	0	0	0.04	0	0	0	0	0	0	0	0	0	0	0	0	0	0	0	0	0	0	0	0	0	0	0	0	0.00259	0	0	0	0	0	0	0
Aureobasidium	0	0	0	0	0	0	0	0	0	0	0.00299	0	0	0.00259	0	0.00517	0	0	0	0	0	0	0	0	0	0	0	0	0	0	0	0	0	0	0	0	0	0	0	0	0	0	0	0	0	0	0	0	0
Ascochyta	0	0	0	0	0	0	0	0	0	0	0	0	0	0	0	0	0	0	0	0	0	0.0414	0	0	0	0	0	0	0	0	0	0	0	0	0	0	0	0	0	0	0	0	0	0	0	0	0	0	0
Bionectria	0	0	0	0	0	0	0	0	0	0	0	0	0	0	0	0.903	0	0	0	0	0.0103	0.0233	0	0.0491	0	0.0388	0.0595	0.0233	0.111	0.144	0.00776	0.45	0.153	0.494	0.23	0.196	0.0129	0.0414	0.153	0	0	0	0	0	0	0.00259	0.0957	0.207	0
Botrytis	0	0	0	0	0	0	0	0	0	0	0	0	0	0	0	0	0	0	0	0	0	0.00259	0	0	0	0	0	0.0129	0	0	0.101	0	0	0	0	0	0	0	0	0	0	0	0	0	0	0	0	0	0
Boeremia	0	0	0	0	0	0.0032	0	0	0	0	0	0	0	0	0	0	0	0	0	0	0.103	0.0879	0	0	0.222	0.341	0.0129	0.0491	0.00259	0	0	0	0	0	0	0	0	0	0	0	0.00259	0	0	0	0	0	0	0	0
Bisporella	0	0	4.47	0	0	0	0	0	0	0	0	0	0	0.00517	0	0	0	0	0	0	0	0	0	0	0	0	0	0	0	0	0	0	0	0	0	0	0	0	0	0	0	0	0	0	0	0.114	0	0	0
Gibberella	0.0103	0.0096	0.00517	0.0155	0.0103	0.0641	0.0181	0.0129	0.0155	0.00259	0.00597	0.011	0.0287	0.00259	0.0103	0.00517	0.0286	0.016	0.0146	0.0103	4.98	9.33	0.0463	8.19	6.4	10.8	10.3	7.43	10.7	0.598	0.336	4.01	0.132	1.75	0.383	1.52	0.487	0.597	0.68	0.00517	0.00259	0.00517	0.00776	0.0129	0.00776	0.00259	0	0.00259	0.00259
Mollisia	0	0	0	0	0	0	0.00259	0	0	0	0.00299	0.00276	0	0	0	0	0	0	0	0	0	0	0	0	0	0	0	0	0	0	0	0	0	0	0	0	0	0	0	0.00259	0.00517	0.0362	0.0103	0	0	0	0	0	0
Minimedusa	2.2	1.82	0.372	0.61	1.03	0.57	0.577	2.24	0	0.272	0.0388	0.00276	0.0359	0.359	0	1.74	0.00286	0.38	0.189	0.362	0	0	0.0154	0.0129	0	0.00517	0	0	0.0181	0	0	0	0	0	0	0	0	0	0	1.01	0.178	0.155	1.17	2.04	0	0	0	0	0
Microdochium	0	0	0	0	0	0	0	0	0	0	0	0	0	0	0	0	0	0	0	0	0	0.0233	0	0	0	0.0233	0	0	0	0	0	0	0	0	0	0	0	0	0	0	0	0	0	0	0	0	0	0	0
Monocillium	0.0233	0.0832	0.0284	0.212	0.0336	0	0.0724	0.0181	0	0	0	0.011	0	0	0	0	0	0	0	0	0	0	0	0	0	0	0	0	0	0	0.0207	0.0259	0.031	0	0	0.0135	0	0	0	0.0647	0.0207	0.0207	0.129	0.0181	0	0	0	0	0.00259
Mycena	0.0103	0	0	0	0	0	0	0	0	0	0	0	0	0	0	0	0	0	0	0	0	0	0	0	0	0	0	0	0	0	0	0	0	0	0	0	0	0	0	0.158	0	0.00776	0.0103	0.0207	0	0	0	0	0
Mrakia	0	0	0.0336	0	0	0	0	0	0	0	0	0	0	0.127	0.0853	0.0465	0	0	0	0.0284	0	0	0	0	0	0	0	0	0	0	0	0	0.0905	0.0465	0	0	0.0492	0	0	0.00259	0	0	0	0	0.0621	0.0336	0	1.64	0
Monodictys	0	0	0	0	0	0	0	0	0	0	0	0	0	0	0	0	0	0	0	0	0.00517	0	0	0	0	0	0.0207	0	0.00517	0	0.0828	0.0853	0	0.106	0.0129	0	0.0673	0	0.0284	0	0	0	0	0	0	0	0	0	0
Melnikomyces	0	0.0096	0	0.00776	0.00517	0.0192	0.00517	0	0	0	0.00896	0	0	0	0	0	0	0	0.00582	0	0.00259	0	0	0	0	0	0.00259	0	0	0	0.0259	0	0	0.00776	0	0	0.0259	0	0	0	0	0	0	0	0	0	0	0	0.0181
Martininia	0	0.0384	0	0	0	0	0	0	0	0	0	0	0	0	0	0	0	0	0	0	0	0	0	0	0	0	0	0	0	0	0	0	0	0	0	0	0	0	0	0	0	0	0	0	0	0	0	0	0
Lophiotrema	0	0	0	0	0	0	0	0	0	0	0	0	0	0	0	0	0	0	0	0	0	0.0129	0	0.0207	0.00776	0	0.0155	0.00517	0.00259	0	0	0	0	0	0	0	0	0	0	0	0	0	0	0	0	0	0	0	0
Metacordyceps	0.0155	0.0224	0.0155	0.0181	0	0	0.031	0.0181	0.176	0.00259	0	0	0	0	0	0	0	0	0	0	0	0	0	0	0	0	0	0	0	0	0	0	0	0	0	0	0	0	0	0.00776	0	0	0	0	0	0	0	0	0
Microdiplodia	0	0	0	0	0	0	0	0	0	0	0.0329	0.00552	0	0.393	0	0.00259	0	0	0	0.0129	0	0.0129	0	0.00776	0.00259	0	0	0	0	0	0.0465	0.0129	0	0	0	0.00538	0	0	0	0	0	0	0	0	0	0	0	0	0
Microbotryum	0.0931	0	0	0	0	0	0	0	0	0	0.00299	0.0138	0	0.00259	0	0	0	0	0	0	0	0.0207	0	0.00776	0	0	0	0	0.031	0	0	0	0	0	0	0	0	0	0	0	0	0	0	0	0	0	0	0	0
Meyerozyma	0.00517	0	0	0	0	0	0	0	0	0	0.00597	0	0	0	0	0	0	0	0	0	0	0	0	0	0	0	0	0	0	0	0	0	0	0	0	0	0	0	0.00259	0	0	0	0	0	0	0	0	0	0
Mycosphaerella	0	0	0	0	0	0	0	0	0	0	0	0	0	0	0	0	0	0	0	0	0	0.00259	0	0	0.00259	0.00259	0	0.00259	0	0	0	0	0	0.00259	0	0.00538	0.00259	0	0	0	0	0	0	0	0	0	0	0.00259	0
Olpidium	0	0	0	0	0	0	0	0	0	0	0	0	0	0	0	0	0	0	0	0	0	0	0	0	0	0	0	0	0	0.00902	0	0	0	0	0	0	0	0	0	0	0	0	0	0	0	0	0	0	0.0259
Oedocephalum	0	0	0	0	0	0	0	0	0	0	0	0	0	0	0	0	0	0	0	0	0	0.0155	0	0	0	0	0	0	0	0	0	0	0	0	0	0	0	0	0	0	0	0	0	0	0	0	0	0	0
Ochroconis	0	0	0	0	0	0	0.0103	0	0	0	0	0	0	0	0	0	0	0	0	0	0.00517	0	0	0	0	0	0	0	0	0.0271	0.0259	0	0	0	0.00517	0	0	0	0	0	0	0	0	0	0	0	0	0	0
Ossicaulis	0	0	0	0	0	0	0	0	0	0	0	0	0	0	0	0	0	0	0	0	0	0.00259	0.0925	0	0	0	0	0	0.134	0	0	0	0	0	0	0	0	0	0	0	0	0	0	0	0	0	0	0	0
Paramyrothecium	0	0	0	0.0103	0	0	0	0	0.00776	0	0.00299	0	0	0.00517	0	0	0	0	0	0	0.00517	0.0103	0	0.00776	0.031	0.00776	0	0	0.0129	0	0	0	0	0	0	0	0	0	0	0	0	0	0	0	0	0	0	0	0
Paraleptosphaeria	0.0517	0	0	0	0	0	0	0	0	0	0	0	0	0	0	0	0	0	0	0	0	0	0	0	0	0.0233	0	0	0	0	0	0	0	0	0	0	0	0	0	0	0	0	0	0	0	0	0	0	0
Paecilomyces	0	0.0096	0.0414	0.0233	0	0	0	0	0	0	0	0	0	0	0	0	0	0	0	0	0.00517	0	0	0	0	0	0	0	0	0	0	0	0	0	0	0	0	0	0	0	0	0	0	0	0	0	0	0	0
Nectriopsis	0	0	0	0	0	0	0	0	0	0	0	0	0.0611	0	0.0491	0.00517	0	0	0.0116	0.00259	0	0	0	0	0	0.00776	0	0	0	0	0	0	0	0.0388	0	0	0.0595	0	0	0	0	0	0	0	0	0.0207	0.0621	0.0465	0
Nadsonia	0	0	0	0	0	0	0	0	0	0	0	0	0	0	0.0181	0	0	0	0	0	0	0	0	0	0	0	0	0	0	0	0	0	0	0	0	0	0	0	0	0.853	0.0491	0	0	0	0	0	0	0	0
Myrothecium	0	0	0	0	0	0	0	0	0	0	0	0	0	0	0	0.00776	0.00286	0	0.146	0.00259	0	0	0	0	0	0	0	0	0	0	0	0	0	0	0	0	0	0	0	0	0	0	0	0	0	0	0	0	0
Neocamarosporium	0	0	0	0	0	0	0	0	0	0	0	0	0	0	0	0	0	0	0	0	0	0	0	0	0	0	0	0	0	0	0	0	0	0	0	0	0	0	0	0	0	0	0	0	0	0	0	0	0.253
Nigrosabulum	0	0	0	0	0.0284	0	0.274	0	0	0	0	0	0	0	0	0	0	0	0	0	0	0	0	0	0	0	0.00259	0	0	0	0	0	0	0	0	0	0	0	0	0	0	0	0	0	0	0	0	0	0
Neopyrenochaeta	0	0	0	0	0.0414	0	0	0	0	0	0	0	0	0	0	0	0	0	0	0	0	0	0	0	0	0	0	0	0	0	0	0	0	0	0	0	0	0	0	0	0	0	0	0	0	0	0	0	0
Neopseudocercosporella	0	0	0	0	0	0	0	0	0	0	0	0	0	0	0	0	0	0	0	0	0	0	0	0	0	0.044	0	0	0	0	0	0	0	0	0	0	0	0	0	0	0	0	0	0	0	0	0	0	0
Hohenbuehelia	0	0	0	0	0	0	0	0	0	0	0	0	0	0	0	0	0	0	0	0	0	0	0	0	0	0	0	0	0	0	0	0	0	0	0	0	0	0	0	0.0207	0	0	0	0.031	0	0	0	0	0
Hodophilus	0	0	0	0	0	0	0	0	0	0	0	0	0	0	0	0	0	0	0	0	0	0	0	0	0	0	0	0	0.0284	0	0	0	0	0	0	0	0	0	0	0	0	0	0	0	0	0	0	0	0
Hirsutella	0	0	0	0	0	0	0	0	0	0	0	0	0	0	0	0	0	0	0	0	0	0	0	0	0	0	0	0	0	0	0	0.0233	0.0853	0.114	0	0	0	0	0	0	0	0	0	0	0	0	0	0	0
Hormographiella	0	0	0	0	0	0	0	0	0	0	0	0	0	0	0	0	0	0	0	0	0	0	0	0	0	0	0	0	0	0	0	0	0	0	0	0	0	0	0	0.00776	0	0	0	0	0	0	0	0	0
Hypomyces	0	0	0	0	0	0	0	0	0	0	0	0.00276	0	0	0	0	0	0	0	0	0	0	0	0	0	0	0	0	0	0	0	0	0	0	0	0	0	0	0	0.0414	0.00776	0.00776	0.0207	0.0233	0	0	0	0	0
Hydropisphaera	0	0	1.44	0.238	0.15	0	0	0.0517	0.0233	0	0	0	0	0	0	0	0	0	0	0	0	0	0	0	0	0	0	0	0	0	0	0	0	0	0	0	0	0	0	0	0	0	0	0	0	0	0	0	0
Hyaloscypha	0	0	0	0	0	0	0	0	0	0	0	0	0	0	0	0	0	0	0	0	0	0	0	0	0	0	0	0	0	0	0	0	0	0	0	0	0	0	0	0	0	0	0.0233	0	0	0	0	0	0
Golovinomyces	0	0	0	0	0	0	0	0	0	0	0	0	0	0	0.0129	0	0	0.0671	0	0	0	0	0	0	0	0	0	0	0	0	0	0	0	0	0	0	0	0	0	0	0	0	0	0	0	0	0	0	0
Glomus	0	0	0	0	0	0	0	0	0	0	0.0478	0.00827	0	0.00776	0	0.0207	0.0171	0	0	0.00776	0	0	0	0	0	0	0	0	0	0	0	0	0	0	0	0	0	0	0	0	0	0	0	0	0.044	0	0.00259	0	0.00517
Gibellulopsis	0	0	0	0	0	0	0	0	0	0	0	0	0	0	0	0	0	0	0	0	0	0	0	0	0	0	0	0	0	0.0721	0.132	0.134	0	0.0414	0.279	0	0.116	0.109	0.0931	0	0	0	0	0	0	0	0	0	0
Gonapodya	0	0	0	0	0	0	0	0	0	0	0	0	0	0	0	0	0	0	0	0	0	0	0	0	0	0	0	0	0	0	0	0	0	0	0	0	0.0518	0	0	0	0	0	0	0	0	0	0	0	0
Heteroconium	0	0	0	0	0	0	0	0	0	0	0	0	0	0	0	0	0	0	0	0	0.0259	0	0	0	0.0414	0.044	0.00776	0.00259	0.0879	0	0	0	0	0	0	0	0	0	0	0	0	0	0	0	0	0	0	0	0
Hawksworthiana	0	0	0	0	0	0	0.00517	0.0233	0	0	0	0	0	0	0	0	0	0	0	0	0	0	0	0	0	0	0	0	0	0	0	0	0	0	0	0	0	0	0	0	0	0	0	0	0	0	0	0	0
Gymnoascus	0	0	0	0	0	0	0	0	0	0	0	0	0	0	0	0	0	0	0	0	0.00259	0	0	0	0.0181	0	0	0	0	0.0301	0	0	0	0	0	0	0	0	0	0	0	0	0	0	0	0	0	0	0
Hysterangium	0	0	0.00259	0	0.0362	0	0	0.00259	0	0	0	0	0	0	0	0	0	0	0	0	0	0	0	0	0	0	0	0	0	0	0	0	0	0	0	0	0	0	0	0	0	0	0	0	0	0	0	0	0
Lectera	0.00259	0	0	0.00259	0	0	0	0	0	0	0	0	0	0	0	0	0	0	0	0	0	0.186	0	0	0	0.00517	0	0	0	0.0691	0	0	0	0	0	0.0108	0	0	0	0	0	0	0	0	0	0	0	0	0
Lecanora	0	0	0	0	0	0	0	0	0.031	0	0	0	0	0	0	0	0	0	0	0	0	0	0	0	0	0	0	0	0	0	0	0	0	0	0	0	0	0	0	0	0	0	0	0	0	0	0	0	0
Lambertella	0	0	0	0	0	0	0	0	0	0	0	0	0	0	0	0	0	0	0	0	0	0.0207	0	0	0	0	0	0	0	0	0	0	0	0	0	0	0	0	0	0	0	0	0	0	0	0	0	0	0
Leucocoprinus	0	0	0	0	0	0.0545	0	0	0	0	0	0	0	0	0	0	0	0	0	0	0	0	0	0	0	0	0	0	0	0	0	0	0	0	0	0	0	0	0	0	0	0	0	0	0	0	0	0	0
Lopadostoma	0	0	0	0	0	0.032	0	0.00517	0	0	0	0	0	0	0	0	0	0	0	0	0	0	0	0	0	0	0	0	0	0	0	0	0	0	0	0	0	0	0	0	0	0	0	0	0	0	0	0	0
Lewia	0	0	0	0	0.0103	0	0	0.0233	0	0	0	0	0.37	0	0.00259	0	0.0114	0	0	0	0	0	0	0	0	0	0	0	0	0	0	0	0	0	0	0	0	0	0	0	0	0	0	0	0.0957	0.507	0.184	0.00776	0.0129
Leucosporidium	0	0	0	0	0	0	0	0	0	0	0	0.0193	0	0	0	0	0	0	0	0	0	0.0336	0	0	0	0	0	0	0	0	0	0	0	0	0	0	0	0	0	0	0	0	0	0	0	0	0	0	0
Kappamyces	0	0.0032	0	0.0181	0	0	0	0	0	0	0	0	0	0	0	0	0	0	0	0	0	0	0	0	0	0	0	0	0	0	0	0	0	0	0	0	0	0	0	0	0	0	0	0	0	0	0	0	0
Jugulospora	0	0	0	0	0	0	0	0	0	0	0	0	0	0	0	0	0	0	0	0	0	0	0	0	0	0	0	0.0543	0.0129	0	0	0	0	0	0	0	0	0	0	0	0	0	0	0	0	0	0	0	0
Itersonilia	0	0	0	0	0	0	0	0	0	0	0	0	0	0	0	0	0	0	0	0	0.00517	0	0	0	0.00259	0.044	0.00776	0	0.0103	0	0	0.0181	0	0	0	0	0	0	0	0	0	0	0	0	0	0	0	0	0
Knufia	0	0	0	0	0.0103	0.032	0.00259	0	0	0.0181	0	0	0.0144	0.00517	0	0	0	0	0	0	0.00259	0.00776	0	0.0129	0	0	0	0	0.0103	0	0	0	0	0	0	0	0	0	0	0	0	0	0.00776	0.00259	0	0	0	0	0
Lachnum	0	0	0	0	0	0	0	0	0	0	0.0179	0	0	0	0	0	0	0	0	0	0	0	0	0	0	0	0	0	0	0	0	0	0	0	0	0	0	0	0	0	0.292	0	0	0.551	0	0	0	0	0
Laccaria	0	0	0	0	0	0	0	0	0	0	0	0.00276	0	0	0	0	0	0	0	0	0	0	0	0	0	0	0	0	0	0	0	0	0	0	0	0	0	0	0	0	0	0	0	0.0233	0	0	0	0	0
Kotlabaea	0	0	0	0	0	0	0	0	0	0	0	0	0	0	0	0	0	0	0	0	0	0	0	0	0	0	0	0	0	0	0	0	0	0	0	0	0	0	0	0	0	0	0	0	0.00776	0	0.0284	0.00517	5.66
[truncated: 1 more columns]
